# Supplementary material for: Influences of chemotype and parental genotype on metabolic fingerprints of tansy plants uncovered by predictive metabolomics
Source: Sci Rep. 2023 Jul 19;13:11645. doi: 10.1038/s41598-023-38790-7 (PMC10356770; doi:10.1038/s41598-023-38790-7)
Supplement: Supplementary file 2 — Supplementary Tables. [file 41598_2023_38790_MOESM2_ESM.xlsx]

## Sheet: Table S1
Table S1_GC-MS data
Sample	GC_01	GC_02	GC_03	GC_04	GC_05	GC_06	GC_07	GC_08	GC_09	GC_10	GC_11	GC_12	GC_13	GC_14	GC_15	GC_16	GC_17	GC_18	GC_19	GC_20	GC_21	GC_22	GC_23	GC_24	GC_25	GC_26	GC_27	GC_28	GC_29	GC_30	GC_31	GC_32	GC_33	GC_34	GC_35	GC_36	GC_37	GC_38	GC_39	GC_40	GC_41	GC_42	GC_43	GC_44	GC_45	GC_46	GC_47	GC_48	GC_49
Compound_name	amorphene	artemisia alcohol	artemisia ketone	artemisyl acetate	borneol	camphene	camphor	(Z)-carvyl acetate	β-caryophyllene	chrysanthenol	chrysanthenone	(E)-chrysanthenyl acetate	(Z)-chrysanthenyl acetate	1,8-cineole	p-cymene	eugenol	lavandulol	(Z)-myroxide	neothujol	α-pinene	β-pinene	pinocarvone	RI 1241 unknown	RI 1292 unknown	sabinene	(E)-sabinene acetate	(E)-sabinene hydrate	(Z)-sabinene hydrate	(Z)-sabinol	santolina triene	γ-terpinene	1,4-terpinenyl acetate	terpineol	α-thujone	β-thujone	umbellulone	unknown artemiseol	unknown epicubenol	unknown sesquiterpenoid 1	unknown sesquiterpenoid 2	unknown sesquiterpenoid 3	unknown sesquiterpenoid 4	unknown sesquiterpenoid 5	unknown sesquiterpenoid 6	unknown sesquiterpenoid 7	unknown sesquiterpenoid 8	unknown sesquiterpenoid 9	unknown trans pinocarvyl acetate	verbenol
1_3_1	30.6287	0	0	0	0	0.105795	0	0	0.119863	0	0	0	0	9.10166	0.49749	0.357837	0	0	0	0.633627	0.248608	1.3499	0	0	0	0	0	0.158749	0.369707	0	0.188779	0	0.148403	0.310862	55.78	0	0	0	0	0	0	0	0	0	0	0	0	0	0
1_8_1	3.61624	0	0	0	15.2201	0.604843	0	0	0	0	0	0	0	11.9206	7.6683	2.19405	0	0	0	3.4573	0	4.7755	0	0	15.8853	0	0	0	1.78041	0	0	0	0.438686	2.19409	30.2445	0	0	0	0	0	0	0	0	0	0	0	0	0	0
2_1_4	0	0	0	0.0761771	21.663	0.993811	0	0	0.790951	0	0	0	0	5.9831	7.80828	4.24542	0	0	0	7.19438	2.49341	0.68936	0	0	0	0	2.07816	2.20009	3.24605	0	8.09633	0	1.69779	2.00322	27.8775	0	0	0	0	0	0	0	0.1587	0	0	0.234225	0	0	0
2_4_4	2.62282	0	0	0	1.06864	0.0382772	0	0	0.0179507	0	0	0	0	0	0.564896	0.258024	0.0271871	0	0	0.262907	0	0.0461166	0	0	2.67689	0	0.0788852	0	0.189208	0	0.131623	0	0.0371409	3.36367	88.5928	0	0	0	0	0	0	0	0	0	0	0.022987	0	0	0
1_6_1	17.7588	0	0	9.14726	0	0	0	0	0.438853	0	0	0	2.67098	0	0.806749	1.89301	0	47.2612	3.82725	0.179399	0	0	0	0	0.196355	0	0.617454	0	0	14.1512	0	0	0	0	0	0	0	0	0	0	0	0	0	0	0	0.205476	0	0.606768	0
2_5_2	0	0.519044	0	0	0	0	0	0	0.490094	0	0	0.466351	0.687582	0.0516631	0.418013	0.406119	0.0439038	39.5415	19.2379	0.00877868	0.00681277	0	0	0	0.0333776	0	0	0.0190074	0	36.4789	0.141791	0	0	0.0231115	0	0	0	0.096992	0	0	0	0	0.145594	0	0	0.0280406	0	0.714351	0
2_8_2	15.0404	0	0.332096	9.82131	0	0	0	0	1.57826	0	0.00104984	2.29953	2.5965	0	1.10199	1.33538	0.402478	30.3119	5.69381	0.0758231	0	0	0	0	0	0	0.361455	0	0	24.3139	0.320812	0	0	0	0	0	0	0	0	0	0	0	0	0	0	0	0	3.10619	0
4_3_3	0.334967	8.44706	0	0	0	0	0	0	0.549431	0	0.367591	4.9849	5.49759	3.60817	2.49698	2.10484	0.321576	25.5391	14.4267	0.299582	0	0	0	0	0.769909	0	0	0	0	22.8894	0.402764	0	0	0	0	0	0	0	0	0.0339368	0	0	0	0	0	0.177068	0	4.27027	0
4_4_3	19.614	0	0	0	0	0	0	0	0.841779	0	0	0	0	0	0.25781	2.11459	0.430556	26.7996	3.28176	0.224172	0	0	0	0	0.573831	3.08	0	0	0.342026	24.7454	0	0	0	12.2715	2.11747	0	0	0.529098	0	0	0	0	0	0	0	0.410019	0	1.20077	0
4_6_3	13.5648	0	0	8.78496	0	0	0	0	0.187049	0	0.960283	1.39416	1.7638	0	0.659758	0.637586	0.265815	36.7668	4.37817	0.127075	0	0	0	0	0.284406	0	0.23647	0.530306	0	26.9795	0	0	0	0	0	0	0	0.279253	0	0	0	0	0	0	0	0	0	1.45124	0
6_7_5	2.96571	0	0	7.18757	0	0	0	0	0.166736	0	0.0527812	0.4626	0.897061	0	0.105022	0.672059	0	49.174	1.25872	0.0541939	0	0	0	0	0.0911629	0	0.101883	0.227962	0	35.4821	0	0	0	0	0	0	0	0	0	0	0	0	0.255687	0	0	0.146168	0	0.473143	0
1_2_1	2.31442	6.48692	5.534	69.2571	0	0	0	0	0.169606	0	0	0	0	1.32182	0.199097	0.555973	0.165195	7.85962	0.405256	0.0945562	0	0	0.148504	0	0.215802	0	0.131493	0	0	2.89918	0	0	0.136771	0	0	0	0	0.139434	0	0	0.252295	0	0	0	0	0.0903939	0	0.436386	0
1_4_4	12.6802	16.2634	15.5644	19.6134	0	0	0	0	1.0425	0	0	0	0	0	0.465905	1.66754	0.460481	18.8661	0.85685	0.138667	0	0	0	0	0.263318	0	0	0	0	7.29338	0	0	0.173757	0	0	0	0	0.273719	0	0	0	0	0	0	0	0.0897304	0	1.39116	0
1_5_1	0	5.68771	14.2806	46.1729	0	0	0	0	0.122299	0	0	0.052033	0.222371	5.5961	0.251882	0.470976	0.0628051	3.90051	0.317193	0.0534519	0.0532389	0	0.206974	0	1.51809	0.656445	0	0.0355046	0.000448861	18.3781	0	0	0	0.165512	0.111293	0	0	0.0842338	0	0	0	0	0	0	0	0	0	0.280878	0
1_5_4	11.5652	13.571	15.3581	17.9256	0	0	0	0	0.520368	0	0	0.119794	0	0.834428	0.639542	1.45455	0	23.5827	0.993395	0.117314	0	0	0	0	0.500683	0	0	0	0	5.5144	0.00141154	0	0	0	2.97299	0	0	0.221984	0	0	0	0	0	0	0	0.100993	0	0.587885	0
2_10_2	56.4148	19.5272	5.41006	8.17271	0	0	0	0	0.449973	0	0	0	0	0	0.10574	0.802171	0.134568	0.869091	0.260835	0.076502	0	0	0	0	0.158014	0	0.134607	0	0	1.49138	0	0	0.0676431	0	0	0	0	0.104194	0	0	0	0	0	0	0	0.0912246	0	0.16567	0
2_6_5	1.86249	10.1784	0	73.3261	0	0	0	0	0.235451	0	0	0	0	0	0.481997	0.725984	0.362664	6.82728	0.390316	0.0596491	0	0	0	0	0.0904091	0	0.156582	0	0	3.44209	0	0.0020378	0.0566789	0.0829496	0	0	0	0.0762176	0	0	0	0	0.0679196	0	0	0	0	0.495189	0
2_7_2	19.1125	11.6644	18.5486	15.2674	0	0	0	0	0.778255	0	0.0528962	0.0985664	0	1.4816	0.278503	1.42501	0	22.8895	0.696874	0.138354	0.130227	0	0.171617	0	0.45659	0	0	0.0685911	0	3.55121	0	0	0.083675	0	0	0	0	0.216248	0	0	0	0	0	0	0	0.186065	0	0.211498	0
4_4_4	25.1577	0	2.01762	43.1469	0	0	0.0517769	0	0.287281	0	0	0	0	0.599815	0.0753187	0.451573	0.202547	13.7667	0.191198	0.0517349	0	0	0	0	0.193935	0	0.0599826	0	0	12.7897	0	0	0.0961737	0	0	0	0	0.0525365	0	0	0	0	0	0	0	0	0.0133514	0.279073	0
5_3_5	1.84528	14.1936	21.7009	27.1295	0	0	0.492964	0	0.86712	0	0.0950172	0	1.08618	2.66184	0.650965	3.61771	0.726164	0	1.85538	0.221587	0	0	0	0	0.744955	0	0.23729	0	0	13.6402	0	0	0.394275	0	0	0	0.00412995	0.285728	0	0	0	0	0	0	0	0.304059	0	2.30959	0
5_4_5	21.3543	0	15.483	21.7945	0	0	0	0	0.992694	0	0	0	0	0	0.479117	2.50259	0	23.7618	1.16472	0.189761	0	0	0	0	0.33395	0	0.468761	0	0	6.81389	0	0	0	0	0	0	0	0.26194	0	0	0	0	0	0	0	0.358612	0	0.813976	0
2_2_5	4.16913	0	0	0.123622	0	0	0	0	0	0	0	0	0	8.0112	1.45642	1.61368	0	0	0	1.51065	0.908818	0	0	0	7.73443	0	0.451075	0	0.221266	0	0	0	0.482733	40.8693	31.7143	0	0	0.396554	0	0	0	0	0	0	0	0.323788	0	0	0
6_7_4	11.4225	0	0	0	0	0	0	0	0.1517	0	0	0	0	2.77328	1.68752	1.37587	0	0	0	1.15179	0.534708	0	0	0	6.7153	0	0	0	0.300032	0	0	0.00599064	0.240564	41.436	31.968	0	0	0.236751	0	0	0	0	0	0	0	0	0	0	0
4_5_4	8.486	0	0	0	0	0	0	0	0.0365223	0	0	0	0	6.87566	0.293403	1.33675	0	0	0	0.876948	0.163386	0	0	0	6.48626	0	0	0	0.0433222	0	0.0412022	0	0.0946751	0.996858	74.2091	0	0	0	0	0	0	0	0	0	0	0.0599684	0	0	0
5_8_5	14.487	0	0	0	0	0	0	0	0.513646	0	0	0	0	7.21395	5.20609	3.21964	0.159952	0	0	1.67304	0	0.248646	0	0	6.11403	0	0.781815	0	0.756031	0	0	0	0.189407	1.36513	57.8903	0	0	0	0	0	0	0	0	0	0	0	0	0	0
6_9_1	32.3455	0	0	0	0	0	0	0	1.99113	0	0	0	0	0	3.03254	0.960039	0	0	0	0.603295	0	0	0	0	3.78643	10.5563	0.33162	0	0.519668	0	0	0.00186929	0	0.524845	45.2028	0	0	0	0	0	0	0	0	0	0	0.143956	0	0	0
1_8_2	20.0281	0	0	0	0	0	0	0	0.728798	0	0	0	0	6.50718	2.34423	0	0	0	0	1.62725	0.957487	1.45006	0	0	14.4486	0	0	0	0.547772	0	0.46932	0.125964	0.629336	19.7166	26.3188	0	0	0	0	0	0	0	0	0	3.4297	0.670897	0	0	0
1_9_2	11.1913	0	0	0	0	0	0	0	0.230636	0	0	0	0	5.46551	5.91263	0	0	0	0	1.12951	0.581875	0	0	0	4.59403	0	0	0.756648	0.198887	0	0	0	0.260725	37.4288	29.4739	0	0.032462	0	0	0	0	0	0	0	2.74308	0	0	0	0
2_3_4	0	0	0	0	0	0	0	0	1.17305	0	0	0	0	3.81014	3.91937	2.46393	0	0	0	3.10523	1.35496	5.05261	0	0	10.6381	0	1.40427	0	1.3845	0	0.975297	0	0.627374	40.3775	11.8145	0	0	0	0	0	0	0	0	0	11.3712	0.406817	0	0	0
2_8_4	1.0246	0	0	0	0	0	0	0	0.980758	0	0	0	0	3.92389	2.54393	2.40103	0	0	0	2.2984	1.01964	2.42032	0	0	5.32766	0	0.4073	0	0.634988	0	0.575838	0	0.744706	26.0351	36.4926	0	0	0	0	0	0	0	0	0	12.777	0.3923	0	0	0
4_7_4	0	0	0	0	0	0.00917298	0	0	0.318053	0	0	0	0	9.10514	0.989832	0.209288	0	0	0.0043948	1.33311	0.720003	0.380976	0	0	10.6585	0	0	0.116201	0.258188	0	0.156216	0	0.154491	38.3612	30.4942	0	0	0	0	0	0	0	0	0	6.71943	0.0116056	0	0	0
4_8_4	15.1245	0	0.208482	0	0	0	0	0	1.03795	0	0.00676326	0	0	5.73406	1.71935	1.1883	0	0	0	2.18903	1.18762	1.42446	0	0	13.3867	0	1.25293	0	0.86498	0	1.29291	0	1.08747	25.1752	20.1585	0	0	0	0	0	0	0	0	0	5.74168	1.21915	0	0	0
5_4_3	11.3062	0	0	0	0	0	0	0	0.359538	0	0	0	0	0	1.48716	1.24411	0	0	0	1.58597	0.766063	0.164385	0	0	14.9535	0	0.456733	0	0.737026	0	0	0	0.372642	34.046	26.6744	0	0	0	0	0	0	0	0	0	4.81775	0.946736	0.0817672	0	0
6_3_2	14.1529	0	0	0	0	0	0	0	0.201558	0	0	0	0	5.49486	2.04176	0	0	0	0	1.15365	0	0	0	0	5.58161	0	0.376332	0	0.24138	0	0	0	0.445766	39.5233	27.2073	0	0	0	0	0	0	0	0	0	3.40129	0.17833	0	0	0
6_9_5	34.2723	0	0.0313704	0	0	0	0	0	0.34937	0	0	0	0	0	0.17043	0.064184	0	0	0	0.341382	0.0543075	4.26314	0	0	6.16949	0	0.0287676	0	0.152479	0	0.0673998	0	0.024426	49.1277	4.38107	0	0	0	0	0	0	0	0	0	0.413571	0.0886577	0	0	0
1_3_2	0	0	0	0	0	0	0	0	2.22628	0	0	0	0	2.88751	2.9142	2.5728	0	0	0	2.97992	1.29508	0	0	0	11.6544	0	0	0	0.562156	0	0	0	0.695679	0	70.629	0	0.00320539	0.573877	0	0	0	0	0	0	0	1.00591	0	0	0
1_4_2	0	0	0	0.282259	0	0	0	0	0	0	0	0	0	0	4.08158	5.82807	0	0	0	4.50842	1.97408	2.85432	0	0	11.9254	0	0	0	0.883085	0	0	0	1.18237	3.45961	60.7278	0	0.00952934	0	0	0	0	0	0	0	0	2.28348	0	0	0
2_10_5	0.0319474	0	0	0.0157232	0	0	0	0	0.111636	0	0	0	0	0	0.159181	0.287808	0.017117	0	0	0.266598	0.113236	0.216924	0	0	1.20612	0	0.0662905	0	0.0801049	0	0	0	0.0655581	2.22587	93.9893	0	0	0.0487078	0	0	0	0	0	0	1.02629	0.0715398	0	0	0
2_1_5	0	0	0	0	0	0	0	0	0.317892	0	0	0	0	0.418326	0.208578	0.362228	0	0	0	0.400772	0.169384	0.389098	0	0	7.2314	0	0	0	0.117208	0	0.0671174	0	0.0767943	0.221764	85.5953	0	0	0.0515609	0	0	0	0	0.0864024	0	4.20915	0.0770125	0	0	0
4_4_1	11.6733	0	0	0	0	0	0	0	0.210243	0	0	0	0	0	0.132529	0.0929631	0	0	0	0.210922	0	0.102724	0	0	4.52246	0	0.0659119	0	0.0511296	0	0	0	0.092089	0.118228	82.6182	0	0.000515924	0.0305625	0	0	0	0	0	0	0	0.0782373	0	0	0
4_5_1	0	0	0	0	1.99188	0.189879	0	0	12.9833	0	0	0	0	8.95116	1.90471	2.02053	0.211218	0	0	7.59101	3.66426	1.56803	0	0	0	0	0	1.20501	1.77718	0	1.89446	0	3.1153	2.26925	45.4	0	0	0.770686	0	0	0	0	1.32236	0	0.272004	0.679914	0.0759565	0	0
1_4_1	1.98963	0	40.775	0	23.0426	3.63357	5.74747	0	0.394711	0	0	0	0	5.04493	0.591507	3.65612	2.01281	0	0	2.11515	1.27427	0	1.79078	0	0.508839	0	0	0	0.0601879	0.236894	0	0	0.410417	0	0	0	0	0.388265	0	0	0	0	0	0	0	0.821055	0	0	0
1_7_1	17.4765	0	42.675	0	0	6.3114	6.48627	0	0.500366	0	0	0	0	4.75262	0.485507	4.09627	0.574733	0	0	3.50313	2.04396	0	1.32078	0	0.758677	0	0	0	0.0895086	0.357904	0	0	0.358787	0	0	0	0	0.444207	0	0	0	0	0.811775	0	0	0.935989	0	0	0
2_6_3	4.56628	31.6752	42.9363	0	0	0	0	0	1.04909	0	0	0	0	5.82866	0.468581	0	4.17466	0	0	0.460044	0	0	1.25361	0	0.655616	0	0	0	0	0	0	0	0.777479	0	0	0	0	0.587281	0	0	0	0	0	0	0	0.707365	0	0	0
2_9_3	0	0	60.8636	0	0	0	0	0	1.03189	0	0	0	0	10.1756	0.75169	1.67061	1.81717	0	0	1.64329	1.28425	0	1.49336	0	4.56437	0	0	0.503594	0	0.638137	0	0	1.39272	0	0	0	0	0.844481	0	0	0	0	1.44064	0	0	0.912206	0	0	0
1_2_2	10.3589	0	0	14.4649	0	0	0	0	0.774797	0	0	6.91381	1.94608	10.0308	3.12356	1.33791	0	0	2.57165	1.99985	0.82404	0	0	0	4.57489	0	3.05507	2.97975	0.047541	22.3034	0.619884	7.22068	1.05034	0	0	0	0	0	0	0	0	0	0	0	0	0.472393	0	1.81887	0
2_4_5	8.90935	0	0.116208	13.4262	0	0	0	0	1.09572	0	0.21819	6.15632	1.55057	3.93051	0.168904	1.16595	0.185834	20.6385	1.57807	1.56576	0.566292	0	0	0	2.92929	0	1.09839	0.956684	0	24.5549	0	5.86519	0.489142	0	0	0	0	0	0	0	0	0	0	0	0	0	0	1.4771	0
2_5_5	0	0	0	0	0	0	0	0	2.87488	0	0	3.13969	4.10348	0	5.05488	5.20033	0	20.5419	11.8519	0	0	0	0	0	0	0	0.212662	0	0	15.1284	0.322093	0	0	0	0	0	0	0	3.15273	0	0	0	0.932344	6.41336	0	0.552974	16.7415	2.55939	0
4_8_1	23.4786	0	0	5.97058	0	0	0	0	0.784165	0	0.146881	1.27081	1.8354	6.62517	0.453499	1.23245	0	37.2352	4.15613	0.412809	0	0	0	0	0.834134	0	0.329791	0.63503	0	12.8852	0	0	0.295206	0	0	0	0	0.146593	0	0	0	0	0	0	0	0.459857	0	0.419816	0
5_10_1	7.11104	0	0	16.5581	6.80628	0.997067	0	0	0.184114	0	0.592528	0.481837	0	12.6488	1.48392	1.43352	0.0861566	24.2708	2.65231	1.40192	1.24464	0	0	0	2.49424	0	0.335903	0	0.0398661	17.6589	0	0	0.544731	0	0	0	0	0	0	0	0	0	0	0	0	0.28239	0	0.353997	0
5_4_4	12.6003	0	0	21.6521	6.22651	0.97315	0	0	0.327886	0	0.425417	0	0	9.42404	0.790624	0.643446	0	25.8215	1.42903	0.831962	0.685878	0	0	0	1.03065	0	0.466355	0	0	12.4356	0	0	0.29762	0	0	0	0	0	0.509883	0	0	0	0	1.09333	0	0.226923	1.91984	0	0
5_9_4	0	0.566075	0	0.92129	1.74808	0.342698	0	0	0.0557922	0	0	0.123809	0.263084	23.6122	0.126635	0.342824	0	31.0994	0.737703	0.385993	3.87892	0	0	0	1.23946	0	0.166422	0.1757	0	32.4528	0.0285268	0	0.423928	0	0	0.00324856	0	0.0605991	0	0	0.0121092	0	0	0.133393	0	0.0354762	0.53076	0.350628	0
6_9_3	67.9559	0	0	6.78735	0	0	0	0	0	0	0	0	0	0	0	0	0	6.88859	0	0	0	0	0	0	0	0.538503	0.160156	0	0	2.362	0	0	0	14.2457	0	0	0	0	0.171989	0	0	0	0	0.759844	0	0	0.129974	0	0
1_5_2	0.473593	1.97075	25.4917	30.4312	0	0	0	0	0	0	0.0763716	0.033513	0.174732	0	0.445	0.17207	0	27.6796	0.270784	0	0	0	0	0	0	0	0	0	0	10.6321	0	0	0	0	0	0	0	0	0.219692	0	0	0	0	0.253827	0.441159	0	0.232785	0.160441	0
1_6_2	0.143409	1.63039	0	56.2998	0	0	0.0659422	0	0	0	0	0	0	0	0.436725	0.352492	0.0491281	30.8038	0.234774	0	0	0	0	0	0	0	0	0	0.000933353	7.67163	0	0.00224554	0	0	0	0	0	0	0.187043	0	0	0	0	0.129761	0.449677	0.0932853	0.319581	0.207715	0
2_8_1	5.83749	4.47441	0	71.9533	0	0	0	0	0.0915559	0	0	0	0	0	0.482078	0.556837	0	8.82475	0.3875	0.0682872	0	0	0	0	0.101247	0	0.186959	0	0	3.63162	0	0	0.0424308	0	0	0	0	0	0.333807	0	0	0	0	0.14251	0	0	0.765292	0.866097	0
4_2_5	2.95104	12.3905	0	31.1473	0	0	0	0	0.13558	0	0	0	0	0	0.307444	0.601472	0.136506	31.9628	0.446323	0.0463955	0	0	0	0	0.11279	0	0.114244	0	0	16.492	0	0	0	0	0	0	0	0	0	0	0	0	0	0	0	0.113231	0	0.39534	0
4_6_2	1.14155	0	2.19228	23.7455	0	0	0	0	0.051584	0	0	0	0	0	0.0232383	0.14957	0	10.5056	0.143379	0	0	0	0	0	0	0	0.0436609	0	0	12.4918	0	0	0	0	0	0	0.000695616	0	0.327732	0	0	0	0	0.384512	0	0.0223694	46.2382	0.337396	0
4_8_5	4.77296	6.62575	0	42.1164	0	0	0	0	0.101205	0	0.012499	0	0	0	0.293824	0.620432	0.179429	25.1714	0.344211	0.0651974	0	0	0	0	0.148101	0	0.162463	0	0	11.9515	0	0	0.078539	0	0	0	0	0	0.619663	0	0	0	0	0.407584	0	0	2.66265	0.432779	0
4_9_2	5.27257	3.14273	17.337	32.8654	0	0	0	0	0.0413585	0	0	0.0275833	0.160041	0	0.0354344	0.209492	0	16.0094	0.19503	0	0	0	0	0	0	0	0	0	0	17.3766	0	0	0	0	0	0	0	0	0.474624	0	0	0	0	1.41645	0	0.0267397	0	0.434298	0
5_3_3	4.66712	0	14.0951	12.9933	0	0	0	0	1.04171	0	0	0.13682	0.74401	0	0.0769	1.17419	0.575703	16.4272	1.92914	0.0571401	0	0	0.127285	0	0.161355	0	0	0.238103	0	12.7481	0	0	0	0	0	0	0	0.169556	4.83355	0	0	0	0.514702	6.36222	0	0.47159	13.2652	3.10464	0
5_8_3	3.09984	6.95922	36.7686	36.4192	0	0	0	0	0.0702813	0	0	0	0	0	0.0171619	0.130591	0	5.72333	0.178503	0	0	0	0	0	0	0	0.119948	0	0	5.66272	0	0	0	0	0	0	0	0	0.476415	0	0	0	0	1.46434	0	0	2.25044	0.0886312	0
6_9_4	30.4013	1.45178	16.2853	26.6417	0	0	0	0	0.109391	0	0	0	0	0	0.171622	0.221246	0	12.8555	0.145362	0	0	0	0	0	0.0250714	0	0.0555874	0	0	7.98899	0.0186955	0	0	0	0	0	0	0	0	0	0	0	0	0.078984	0.699009	0.149307	0.219693	0.283635	0
1_8_3	10.0971	0	0	8.70682	0	0	0	0	0.299143	0	0.162482	1.10845	2.26718	6.8676	0.413185	0.782385	0	35.9229	4.32572	0.425761	0.444474	0	0	0	1.63743	0	0	0	0	15.8558	0	0	0	0	0	0	0	0	1.16602	0	0	0	0	0.779003	0	0.181754	6.41462	1.08208	0
2_10_1	13.8961	0	0.191534	9.33334	0	0	0	0	0.678442	0	0.429936	1.00728	1.7433	5.30854	0.124292	0.868718	0	18.7628	3.26665	0.621385	0.603583	0	0	0	2.66086	0	0	0	0	18.6533	0	0	1.20875	0	0	0	0	0	1.30119	0	0	0	0	1.14434	0	1.01078	13.4328	2.58053	0
2_5_1	11.9075	0	0	10.953	0	0	0	0	0.350837	0	0.107942	0	1.99482	5.84016	0.237779	0.827326	0	21.8125	3.88711	0.547669	0.516764	0	0	0	2.3173	0	0	0	0	19.2031	0	0	0.678982	0	0	0.00744286	0	0	1.03832	0	0	0	0	4.10975	0	0.158695	10.9282	1.56981	0
4_10_2	6.38399	0	0	8.56543	0	0	0	0	0.459826	0	0.198614	2.16565	2.71513	0	0.608218	1.1595	0	31.2743	6.43858	0.117895	0	0	0	0	0.142301	0	0.280374	0.705345	0	20.5467	0	0	0	0	0	0	0	0	1.94015	0	0	0	0	0.905436	0	0.263175	9.60454	3.34904	0
4_3_2	0.0380973	0	0	5.58894	0	0	0	0	0.0546731	0	0	0.570363	0.702331	0	0.219119	0.13081	0	61.8564	1.19596	0.0215798	0	0	0	0	0.0202313	0	0.0719935	0	0	25.9341	0	0	0	0	0	0	0	0	0.374712	0.00594302	0	0	0	0.625255	0	0.0582824	2.17358	0.0669599	0
1_10_3	11.9622	6.25208	0	60.8632	0	0	0	0	0.712006	0	0	0	0	0	0.596318	0.67917	0.299995	12.3382	0.517811	0.064164	0	0	0	0	0.0543301	0	0.19761	0	0	3.59141	0.131197	0	0	0	0	0.00102337	0	0	0	0	0	0	0	0	0	0.269262	0	0.515943	0
1_5_3	1.00443	7.1861	24.294	32.9181	0	0	0	0	0.981191	0	0	0.0682705	0.303153	0.986158	0.441461	0.746118	0.352199	1.80694	0.616031	0	0.0117589	0	0	0	0.0584067	0	0	0.0381341	0	23.7578	0	0	0	1.72825	0	0	0	0	0	0	0	0	0.258088	0	0	0.134013	0	1.13525	0
2_4_3	6.42383	9.43024	5.50924	62.3143	0	0	0	0	0.153488	0	0	0	0	0	0.606819	0.665036	0	0	0.619702	0.0691773	0	0	0	0	0.14548	0	0.18151	0	0.000465678	3.79201	0	0	0.0490195	0	0	0	0.00058258	0	2.22758	0	0	0	0	0.848478	0	0.0804846	5.10189	0.578178	0
4_10_1	6.08665	6.25769	4.84553	63.4901	0	0	0	0	0.29583	0	0	0.0868806	0.386466	0.822189	0.0905259	0.641422	0.387903	0	0.545225	0.0824282	0	0	0	0	0.309564	0	0.0763566	0	0	7.03093	0.0396785	0	0.0946268	0.0853346	0.0416486	0	0	0	0.977361	0	0	0	0	0.427431	0	0	4.36353	1.36792	0
5_2_1	0.137615	1.28659	25.9629	35.1175	0	0	0	0	0	0	0	0	0	0	0.0238236	0.546525	0	21.9704	0.229526	0.0416633	0	0	0	0	0.111554	0	0.117928	0	0	13.2258	0	0	0.038373	0	0	0	0	0.0989349	0	0	0	0	0	0	0	0	0	0.405677	0
5_3_1	20.291	9.85842	18.8689	20.3956	0	0	0	0	0	0	0.0625634	0	0	0	0.108652	2.69277	0	0	1.60465	0.188638	0	0	0	0	0.533001	0	0	0	0	18.0234	0	0	0.217222	0	0	0	0	0.535783	0	0	0	0	0	0	0	0	0	2.45571	0
6_1_5	24.1836	0	18.3763	16.1546	0	0	0	0	0.66979	0	0	0	0	0	0.752123	1.17896	0	21.5929	0.632119	0.178222	0	0	0	0	0.176493	0	0.447618	0	0	6.08979	0	0	0	0	0	0	0	0	1.74029	0	0	0	0	1.21633	0	0.33495	4.01183	0.244378	0
1_3_3	7.04902	0	0	0	0.237503	0	0	0	0.408961	0	0	0	0	3.05804	3.93494	2.89662	0	0	0	2.62118	1.28787	0	0	0	0	0	0	0	4.00149	0	0.835723	0	0.162336	0	40.393	0	0	0.962211	3.97393	1.37022	0	0	0	6.39408	0	0.964963	19.4479	0	0
1_6_3	13.7994	0	0	0.228117	0	0	0	0	0.487606	0	0	0	0	0	10.7194	1.70515	0	0	0	1.3795	0	0.256874	0	0	5.10281	0	0.832019	0	1.88588	0	0.00670722	0	0	2.39077	36.62	0	0	0	2.57813	0	0	0	0	6.03213	0	0.874629	15.1009	0	0
2_1_1	0	0	0	0	0.350829	0.155683	0	0	4.82679	0	0	0	0	5.45654	1.83858	4.11721	0	0.978856	0	8.85011	4.16576	1.71011	0	0	0	0.485643	0	1.44689	8.26799	0.406238	1.45011	0	1.50987	3.47042	48.9751	0.0102385	0	0	0	0	0	0	1.07466	0	0	0.452337	0	0	0
2_2_1	21.8928	0	0	0.160974	0	0	0	0	0.55725	0	0	0	0	0	1.03905	1.34811	0	0	0	1.71505	0.819447	0.639555	0	0	16.8304	0	0.532449	0	1.82352	0	0	0	0.274624	1.30704	50.6001	0	0	0	0	0	0	0	0	0	0	0.459652	0	0	0
5_10_2	13.5888	0	0	0	0	0	0	0	0.295622	0	0	0	0	0	0.213398	0.172875	0	0	0	0.151575	0	0.0304101	0	0	4.34335	0	0.0738075	0	0.148115	0	0	0	0.0214934	0.151557	79.348	0	0	0	0.20911	0	0	0	0	0.215902	0	0.0407143	0.995277	0	0
4_6_5	4.2292	0	0	0	0	0	0	0	0.0214604	0	0	0	0	4.46116	0.0684803	1.01943	0	0	0	0.154777	0	0.0477687	0	0	12.3264	0	0	0	0.182259	0	0	0	0.0179233	4.87142	70.2918	0	0	0	0.163492	0	0	0	0	0.386113	0.629268	0.0309115	1.09812	0	0
5_7_4	0	0	0	0	0.46409	0	0	0	6.35678	0	0	0	0	9.53437	2.17365	5.39612	0	0	0	3.81828	1.96968	1.12685	0	0	0	0	0	0	6.01118	0	0.867042	0	0.414205	3.26341	41.6085	0.00261725	0	0.601129	0	0	0	0	0	1.57697	9.3458	0.641759	4.69221	0	0
6_7_2	11.2738	0	0	0	0	0	0	0	0.155225	0	0	0	0	0	0.470662	1.06575	0	0	0	0.909738	0.42962	0.190106	0	0	27.577	0	0	0	0.857639	0	0.203821	0	0	0.968327	52.6649	0	0	0	0	0	0	0	0	0.912	0	0.25592	2.06547	0	0
2_2_3	13.1916	0	0	9.53547	0	0	0	0	1.27509	0	0	1.00385	1.78389	7.08908	0.243177	0	0	22.0125	3.35436	0.686232	0.671138	0	0	0	3.39479	0	0.264871	0.575028	0	19.8476	0	0	0.921169	0	0	0	0	0	1.68713	0	0	0	0.69547	1.76917	0	0.520368	7.46204	1.4785	0
2_5_3	0	4.06566	0	0	0	0.0466612	0	0	3.3257	0	0	3.39479	4.67174	0	0.842139	2.66767	0.454747	13.3546	10.5988	2.27437	2.21162	0	0	0	0	0	1.13073	1.20182	0.0234999	14.4329	0	0	4.13759	0	0	0.0138867	0	0	3.69859	0	0	0	1.76533	2.91815	0	1.27921	12.8692	6.50948	0
4_2_4	3.72714	0	0.27324	9.3653	0	0	0	0	0.979793	0	0	1.6295	2.17828	0	0.375851	1.59204	0	29.7731	5.26086	0.0976241	0	0	0	0	0.234823	0	0.250701	0.678994	0	25.0676	0	0	0	0	0	0	0	0	1.91629	0	0	0	0.983813	2.89467	0	0.419834	9.25333	2.29151	0
4_3_4	0.370744	0	0	0	0	0	0	0	0.157797	0	0	0.459758	0.486923	0.234863	0.0942517	0.325447	0.0234199	34.7071	1.21407	0.0204625	0	0	0	0	0.0708221	0	0	0	0	29.524	0	0	0	0	0	0	0	0	0.421925	0	0	0	0.16264	0.537422	0	0.117968	30.3966	0.482796	0
5_6_5	8.83931	0	0	9.23769	0	0	0	0	0.520558	0	0.206898	0.940558	2.87025	0	0.56615	1.36618	0	32.144	4.14143	0.130094	0	0	0	0	0.254839	0	0.349399	0.973488	0	22.4196	0	0	0	0	0	0	0	0	1.30954	0	0	0	0.77027	2.12835	0	0.628695	7.73357	1.36112	0
5_8_2	16.6615	0	0	7.99464	0	0	0	0	1.7984	0	0	1.0904	1.96164	0	1.49649	2.07342	0	28.8241	3.55082	0.0808143	0	0	0	0	0	0	0.44284	0	0	20.5095	0	0	0	0	0	0	0	0	1.67282	0	0	0	0	1.66218	0	0.288048	8.7934	0.785124	0
5_9_2	0.0221807	0	0	8.15616	0	0	0	0	0.116959	0	0.0954738	1.11956	0.405341	1.19374	0.103199	0.318482	0	35.3004	0.459752	0.34374	0.119523	0	0	0	0.697732	0	0.280691	0.3117	0	48.8545	0	1.46601	0	0	0	0	0	0	0	0	0	0	0.0986868	0	0	0.091477	0	0.213802	0
6_4_4	9.07846	0	0	4.29548	0	0	0	0	0.154928	0	0.0181323	0.277804	0.290621	0	0.254438	0.421631	0.0336104	37.085	0.882126	0.00817807	0	0	0	0	0	0	0.0217267	0	0.000206355	44.5891	0	0	0	0	0	0	0	0	0.334929	0	0.00527447	0	0.113342	0.634212	0	0.0743556	1.07557	0.249036	0
1_4_3	0	0	0	0	0	0	0	0	0.477063	0	0	0	0	5.99583	1.77671	1.67177	0	0	0	2.12934	1.00846	0.239652	0	0	6.07239	0	0.52227	0	0.8137	0	0	0	0.500036	28.6899	28.6262	0	0	0	2.94453	0	0	0	0	1.92461	0	0.446744	16.1609	0	0
1_9_3	0	0	0	0	0.021851	0.00733896	0	0	0.105581	0	0	0	0	0.379573	0.0523285	0.177363	0	0	0.00790142	0.327227	0.146706	0.0207751	0	0	0.980879	0	0	0.0766405	0.066469	0	0	0	0.102949	58.1978	37.5309	0	0	0	0.386773	0	0	0	0	0.158499	0	0.027658	1.22481	0	0
2_10_3	1.3649	0	0	0	0	0	0	0	0.0981947	0	0	0	0	1.65794	0.054976	0	0	0	0	0.283341	0.180396	0.0183662	0	0	1.53629	0	0.227429	0	0.0791202	0	0	0	0.155467	85.2082	6.90954	0	0	0	0.250277	0	0	0	0	0.506875	0	0.0282227	1.4405	0	0
2_3_3	0.0345583	0	0	0	0	0.0125657	0	0	0.429262	0	0	0	0	0	0.201709	0.289129	0	0	0	0.569212	0.372021	0.0403888	0	0	2.40452	0	0	0.328913	0.191375	0	0.0519016	0	0.309214	78.1197	11.9426	0	0	0	0.52036	0	0	0	0	2.8819	0	0	1.30059	0	0
4_10_5	0.0841576	0	0	0	0	0	0	0	0.0189438	0	0	0	0	27.1925	0.0969596	0.29237	0	0	0	0.453215	0.347928	0	0	0	6.17131	0	0.338241	0	0.0490988	0	0	0	0.570868	59.5196	4.84465	0	0	0	0	0	0	0	0	0	0	0.020206	0	0	0
4_2_3	20.0454	0	0	0	0	0	0	0	0.727192	0	0	0	0	0	0.915033	0.644014	0	0	0	0.474475	0	0.105059	0	0	1.19083	0	0.313388	0	0.2003	0	0	0	0	40.6518	34.309	0	0	0.189102	0	0	0	0	0	0	0	0.23437	0	0	0
4_7_3	25.396	0	0	0	0	0	0	0	0.78365	0	0	0	0	3.01676	1.19088	0.869628	0	0	0	0.861422	0.46673	0	0	0	3.06821	0	0	0	0.324774	0	0.367447	0	0	35.5441	27.7916	0	0	0.318804	0	0	0	0	0	0	0	0	0	0	0
5_8_1	0.953157	0	0	0	0	0	0	0	0.123765	0	0	0	0	0	0.112266	0.0275384	0.0155062	0	0	0.0421812	0	0.013692	0	0	0.128493	0	0	0	0.0222393	0	0.023193	0	0	58.3926	38.8462	0	0	0	0.081699	0	0	0	0	0.219234	0	0.0365729	0.961656	0	0
1_10_2	3.51152	9.00258	45.2147	2.11056	0	0	0	0	0.177493	0	0	0	0	0	0.0549434	1.6978	0.0949641	0	0	0.0581268	0	0.101629	0.496394	0	0.64612	0	0.0806325	0	0.0273672	0.0354751	0	0.00825018	0	2.99563	29.9157	0.000279633	0	0.0515299	0	0	0	0	0	0	1.07227	0.0810815	0	0	0
1_7_2	0	0	56.336	0.416263	0	0	0	0	0.269436	0	0	0	0	0	0.107114	0.4327	0.27609	0	0	0.0799372	0	0.0977352	0.546009	0	0.287154	0	0	0	0.0416661	0.0757878	0	0	0.0249592	38.214	0.417117	0.000984941	0	0	0	0	0	0	0.0932574	0	1.40978	0.0920471	0	0	0
2_2_2	31.6798	0	58.705	0.243783	0	0.989332	0.533693	0	0.0413866	0	0	0	0	0	0.532539	0.479971	0.951443	0	0	0.699781	0.369118	0	0.157276	0	0.108565	0	0.0505507	0	0	0.053912	0.689392	0	0.0423372	0	0	0	0	0.111547	0.974045	0	0	0	0	0.277581	0	0.020098	1.37043	0	0
2_9_2	0	0	45.6082	0.313674	0	0.84172	0.276396	0	0	0	0	0	0	1.74626	0.497162	0.487871	0.696805	0	0	0.521745	0.271042	0.00870309	0.397911	0	0.142283	0	0	0.0478906	0	0.33145	0.413372	0	0.0414922	0	0.263367	0	0	0	1.01399	0	0	0	0	0.335287	0	0	39.7848	0	0
5_5_1	0.454514	11.3069	64.558	0.0774692	16.0083	0.951954	0	0	0.0471826	0	0	0	0	0	0.306977	0.34326	0.0695951	0	0	1.4384	1.05979	0	0	0	0.044145	0	0	0	0.0113441	0	0	0	0	0	0	0	0	0.116258	0	0	0	0	0	0	0	0.130975	0	0	0
5_6_1	19.0017	18.6283	29.3935	0.34982	18.8261	2.5674	0	0	1.20864	0	0	0	0	0	1.16301	1.68723	0.493278	0	0	1.52258	0.859769	0	0.505379	0	0.120582	0	0.435906	0	0	0	0	0	0	0	0	0	0	0.467487	0	0	0	0	0	0	0	0.592997	0	0	0
6_9_2	4.97951	9.02065	70.2276	0	6.01883	0.852902	0.439781	0	0.297244	0	0.00380065	0	0	0	0.068646	0.338589	0.644456	0	0	1.87841	0.308813	0	1.46032	0	0.0932962	0	0.0504764	0	0	0	0	0	0	0	0	0	0	0	0	0	0	0	0	0	0	0	0	0	0
1_4_5	5.3056	0	0	0	11.9441	1.6986	1.7999	0	0.466992	0	0	1.11928	1.62892	9.37609	0.529014	1.12354	0.176037	24.5237	3.6085	0.822265	0.714936	0	0	0	1.34408	0	0.251755	0	0.0641495	10.3388	0	0.0156188	0.858742	0	0	0	0	0	1.61011	0	0.603547	0	0	2.21693	0	0.361046	15.4668	1.5804	0
2_5_4	0	6.45139	0	11.337	9.14499	2.95822	4.50609	0	2.36159	0	0	1.21955	2.61837	0	0.837562	1.22914	0	13.3317	3.13421	1.28081	1.15421	0	0	0	3.63561	0	0	0.740863	0.0710989	14.2736	0	0	0	0	0	0	0	0	4.23087	0	0	0	1.21764	10.1631	0	0.659371	0	0	0
2_6_4	2.35872	0	0	19.3829	1.58415	0.359785	0	0	0.153136	0	0	0	0	3.09802	0.226203	0.120056	0	61.7362	0	0.0915289	0	0	0	0	0.062173	0	0.137725	0	0.0213811	3.19611	0	0	0	0	0	0	0	0	0.40579	0	0	0	0	1.07288	0	0.108295	5.36594	0	0
1_6_4	20.0491	0	0	0	0	0	0	0	0.565058	0	0	0	0	0	1.00347	0.633741	0.17025	0	0	0.305496	0	0	0	0	0.69118	0	0	0	0.056615	0	0	0	0	43.9254	32.0094	0	0	0	0	0	0	0	0	0	0.304082	0.286188	0	0	0
1_9_4	22.3683	0	0	0	0	0	0	0	0.655737	0	0	0	0	2.22727	2.91138	2.14511	0	0	0	0.993033	0.498427	0	0	0	4.04272	0	0	0	0.250597	0	0	0	0	35.9589	18.3676	0	0	0	0	7.78263	0	0	0	0	1.0532	0.745083	0	0	0
2_3_2	1.69004	0	0	0	0	0	0	0	0.0374527	0	0	0	0	0.244643	0.297331	0.202867	0	0	0.00828005	0.129853	0	0.0119412	0	0	0.304089	0	0	0	0.0288838	0	0	0	0.0107905	54.1485	42.7435	0	0	0	0	0	0	0	0	0	0.0992229	0.0425318	0	0	0
2_4_2	9.13137	0	0	0	0	0	0	0	0.214569	0	0	0	0	0	1.61933	1.05038	0	0	0	0.760116	0	0	0	0	1.25948	0	0.60131	0	0.12379	0	0.00282151	0	0	45.3347	39.2159	0	0	0	0	0	0	0	0	0	0.475862	0.210371	0	0	0
4_7_1	0.570742	0	0	0	0	0	0	0	0.0244456	0.0170668	0	0	0	0.241136	0.709024	0.124653	0	0	0	0.239266	0.107674	0.0219938	0	0	5.58568	0	0	0	0.0696936	0	0.0894021	0	0.0251433	73.3516	18.7733	0	0	0	0	0	0	0	0	0	0	0.0491345	0	0	0
5_10_5	9.09354	0	0	0	0	0	0	0.00762793	0.150398	0	0	0	0	0	2.44728	0.945567	0.331819	0	0	0.382499	0	0	0	0	0.85479	0	0	0	0.147248	0	0	0	0	47.0736	38.3525	0.00439643	0	0	0	0	0	0	0	0	0	0.143488	0	0	0
5_1_2	19.86	0	0	0	0	0	0	0	0.0311891	0	0	0	0	0.214163	0.250576	0.121027	0	0	0	0.072269	0	0	0	0	0.178461	0	0.0189663	0	0.031571	0	0	0	0	43.0869	35.6419	0	0	0	0	0.431898	0	0	0	0	0.0436394	0.0174365	0	0	0
5_2_2	28.0812	0	0.0419064	0	0	0	0	0	0.0541385	0	0	0	0	0	0.150715	0.120765	0	0	0	0.0795841	0	0	0	0	0.197011	0	0.0454982	0	0.0236799	0	0	0	0.00818156	43.1001	28.0016	0	0	0	0	0	0	0	0	0	0.0778099	0.0177447	0	0	0
1_2_3	0.189594	15.3182	42.1512	0	0	0	0	0	0	0	0	0	0	0	0.133416	0.170477	0	0	0	0.0285868	0	0	0.116951	0	0.0494189	0	0.0818784	0	0.028053	0	0	0	0	32.6844	6.82662	0	0	0	0	0	0	0	0	0	0.143866	0.0652106	0	0	0
1_7_3	12.2914	0	35.3864	0	0	0	0	0	0.219157	0	0	0	0	0	1.59522	1.95699	0	0	0	0.49999	0	0	0.974611	0	1.0903	0	0	0	0.396337	0.186981	0	0	0	27.2577	4.44182	0	0	0	0	6.08833	0	0	0	0	2.259	0.690222	0	0	0
4_1_2	11.0375	0	40.9212	0.13062	0	0	0	0	0.0888005	0	0	0	0	0	0.172589	0.532188	0.0833132	0	0	0.0735737	0.948123	0.0167973	0.167996	0	0.288974	0	0	0	0.158365	0.0216621	0	0	0.00706279	37.8465	0.629344	0	0	0	0	1.2985	0	0	0.0872119	0	0.272426	0	0	0	0
4_8_2	18.5509	0	34.3521	0.954234	0	0	0	0	1.63945	0	0	0	0	0	0.861376	4.51376	1.58744	0	0	0.689058	0	0.177481	0.654331	0	2.67359	0	0.401047	0	1.0381	0.196179	0	0	0	16.3584	4.73775	0	0	0	0	0	0	0	0.866124	0	3.58341	1.11432	0	0	0
1_10_5	1.19816	0	0	0	0	0	0	0	0	0	0	0	0	0	11.2606	3.36461	0	0	0	2.86604	0	0.316059	0	0	20.8934	0	1.26081	0	3.10212	0	0	0	0	2.70228	49.0244	0	0	0	0	0.00406756	0	0	0	0	3.12883	0.581807	0	0	0
1_3_5	6.0063	0	0	0	0	0	0	0	1.46138	0	0	0	0	9.10673	5.77945	6.56514	0	0	0	5.24742	2.74203	0.630109	0	0	0	0	0	2.02689	6.69294	0	2.61937	0	1.59691	3.12759	30.8117	0	0	0	0	0	0	0	1.41884	0	13.6219	0.545336	0	0	0
2_1_3	0.5938	0	0	0	0	0.0728792	0	0	2.43976	0	0	0	0	10.2865	8.50614	2.18722	0	0	0	3.11813	1.15839	0.365004	0	0	16.2967	0	0	5.35724	3.3654	0	1.96789	0	0.303664	1.48239	40.6812	0.00695494	0	0	0	0	0	0	0	0	1.81071	0	0	0	0
2_8_3	24.1248	0	0	0.0128228	0	0	0	0	0.159422	0	0	0	0	5.18192	0.185158	0.263206	0.0133625	0	0	0.406879	0.123097	0.0191897	0	0	1.24396	0	0.372668	0	0.110206	0	0	0	0.0735146	3.62154	63.3036	0	0	0	0	0	0	0	0	0	0.758544	0.0118393	0	0	0
4_2_2	25.13	0	0	0	0	0	0	0	0.830447	0	0	0	0	4.19881	3.78692	0.895523	0.459134	0	0	2.32719	0.58536	0	0	0	4.41499	0	3.06123	0	0.383432	0	0	0	0.492687	0.75972	51.8217	0	0.00659761	0.237909	0	0	0	0	0.210019	0	0	0.398305	0	0	0
4_5_2	0.058796	0	0	0	0	0.00994051	0	0	0.309475	0	0	0	0	8.10631	1.46308	0.361427	0	0	0.026347	3.3741	0.973766	0.0264263	0	0.00315237	6.60725	0	0	5.41103	0.178338	0	0.520588	0	0.227454	3.22923	68.837	0	0	0.0774673	0	0	0	0	0.10344	0	0	0.0843732	0.0109729	0	0
5_4_1	14.8443	0	0	0	0	0	0	0	0.0620532	0	0	0	0	0	0.0743045	0.220555	0	0	0	0.176781	0	0	0	0	0.347057	0	0.0614767	0	0.0171716	0	0	0	0.0273789	0.115341	69.9466	0	0	0	0.24645	0	0	0	0	0.210477	0.351308	0.0356635	13.263	0	0
5_7_1	0	0	0	0	0	0	0	0	0.0948278	0	0	0	0	4.52468	0.183573	1.05263	0	0	0	0.152514	0.0679326	0.00891715	0	0	0.856829	0	0	0	0.0298824	0	0.0340708	0	0	0.160332	74.3632	0	0	0	0.258026	0	0	0	0	0.456534	0.181835	0	17.565	0	0
1_7_4	0.274391	0	42.1818	0	0	0	0	0	2.041	0	0	0	0	4.2487	1.78987	2.46458	1.55796	0	0	3.0925	0.713247	0	3.62807	0	17.7538	0	0	1.90632	0.0147184	3.97947	0	0	1.00267	0	0	0	0	0	0	0	0	0	0.836688	0	6.67034	0.409158	0	0	0
1_8_4	17.8934	9.10217	48.9516	0	0	0	0	0	0.127364	0	0	0	0	0.800153	0.171097	0.231717	0.186468	0	0	0.360249	0	0	0.523009	0	6.36787	7.12792	0.422583	0.398367	0	2.50948	0	0.000601027	0.944189	0	0	0	0	0	0	0	0	0	0	0	0.796226	0	0	0	0
2_10_4	14.7061	0	44.2272	0.56644	0	0	0	0	0.50177	0	0	0	0	5.49396	4.13827	2.44445	0.595267	0	0	2.83233	0	0	0.538407	0	11.8974	0	4.32461	0	0.069489	1.9235	0.904403	0	0.40244	0	0	0.00650521	0	0	0	0	0	0	0	0	0	0.456797	0	0	0
2_9_4	0.809532	0	65.7075	0	0	0	0	0	0.124204	0	0	0	0	9.68693	0.315587	0.661091	0.742516	0	0	0.777082	0.156386	0	0.0989967	0	14.102	0	0	0	0	0.553373	0	0	0.222674	0	0	0	0	0	0	0	0	0	0	0	0	0	0	0	0
4_10_3	1.49208	0	79.9155	0.0762748	0	0	0	0	0.0569224	0	0	0	0	11.7114	0	0.611506	0	0	0	0.374647	0	0	0	0	0.877272	0	0.87679	0	0.0178065	2.57381	0	0	0.0544968	0	0	0	0	0	0	0	0	0	0	0	0.264685	0.217045	0	0	0
4_1_3	0.560742	12.5177	40.415	0.0594231	0	0	0	0	0.0787294	0	0	0	0	3.79144	0.144192	0.479339	0.196697	0	0	0.330866	0.252384	0	0.0477519	0	5.77261	0	28.0686	0	0	2.71048	0.140812	0	0.0732023	0	0	0	0	0	0	0	0	0	0	0	0.758195	0.106517	0	0	0
5_4_2	3.88712	0	62.9192	1.49861	0	0	0	0	0.250788	0	0	0	0	9.76769	0.283969	0.683651	0.741423	0	0	2.79354	0	0	0.0821113	0	7.9279	0	0.822203	0	0	5.45835	0	0	0.17949	0	0	0	0	0	0	0	0	0	0	0	0	0.0523826	0	0	0
5_6_3	14.7676	0	0	0	0	0	0	0	0.0468882	0	0	0	0	0	0.609187	0.153987	0.0224675	0	0	0.180234	0.0897637	0.0154595	0	0	8.80414	0	0.0634221	0	0.0693663	0	0.112972	0	0.0351605	0.139109	74.778	0	0	0.0410168	0	0	0	0	0	0	0	0.0572212	0.0139413	0	0
5_7_3	0	0	0	0	0	0	0.0162286	0	0.119688	0	0	0	0	5.6129	4.44689	0.297628	0	0	0.0548851	1.11486	0.18089	0.0262299	0	0	17.7369	0.050345	0.205995	0.206648	0.148897	0	0.262132	0	0.0712881	0.211647	69.066	0	0	0.0657315	0	0	0	0	0	0	0	0.0875379	0.0166914	0	0
1_6_5	4.99289	11.8191	76.4897	0.0648906	1.56515	0.440214	1.03956	0	0.231196	0	0	0	0	0	0.649167	0.412055	0.368906	0	0	0.318695	0.196658	0	0.293861	0	0.100563	0	0.0666954	0	0	0	0	0	0.052517	0	0	0	0	0	0	0	0	0	0	0	0	0.107534	0	0	0.000497529
1_7_5	0	0	31.654	0	0	4.92661	8.75116	0	4.45577	0	0	0	0	1.8361	6.28657	5.34521	6.01976	0	0	3.5083	2.12276	0	4.32104	0	1.24776	0	0	0.46205	0	0.519841	6.61989	0	0.71407	0	0	0	0	0	0	0	0	0	1.08024	0	0	0.690324	0	0.177769	0
2_8_5	4.85549	0	83.3366	0.270784	0	0	0	0	0.0857852	0	0	0	0	0	0.46537	0.347212	0.279068	0	0	0.0403479	0	0	0.862427	0	0.0623617	0	0.140319	0	0	0	0.135755	0	0.030753	0	0	0	0	0	0.577699	0	0	0	0	0.806375	0	0	2.68771	0	0
2_9_5	3.85855	0	45.0966	2.07245	0	0	0	0	0.486619	0	0	0	0	1.58091	4.3751	3.56701	3.12117	0	0	0.195218	0.175152	0	4.1205	0	0.745819	0	0	0	0	0.350891	0	0	0.408934	0	0	0	0	0.547879	3.67061	0	0	0	0	2.06249	0	0.276933	14.8864	0.164956	0
5_10_3	25.8362	0	47.3734	6.8251	0	0	0	0	0.340084	0	0	0	0	0	2.748	0.941222	0	0	9.36774	0.208683	0	0	0.612255	0	0	0	0.811087	0	0	0.395932	0	0	0	0	0	0	0	0	0	0	0	0	0	0	0	0.722641	0	0	0
5_5_3	13.2808	0	26.1247	1.56127	0	0	0	0	0	0	0	43.2845	0	0.24955	0.358879	0.126924	0	0	14.1713	0	0	0	0.0685447	0	0	0	0	0	0	0.115029	0	0	0	0	0	0	0	0	0	0	0.118751	0	0	0	0	0.0733401	0	0	0
6_7_1	37.977	5.64991	50.3889	1.73301	0	0	0	0	0.0398586	0	0	0	0	0	0.503158	0.166583	0	0	1.07012	0	0	0	0	0	0	0	0	0	0	0.0704697	0	0	0	0	0	0	0	0	0	0	0.272145	0	0	0	0	0.0709163	0	0	0
1_5_5	5.11922	16.5051	21.2576	22.9965	0	0	0	0	0.584691	0	0	0.193346	0	1.20856	1.27996	1.70826	1.7712	0	1.29833	0.142819	0.126835	0	2.15005	0	0.488047	0	0	0	0	16.8747	0	0	0.280636	0.26668	0	0	0	0.278068	0	0	0	0	0	0	0	0	0	1.03968	0
1_8_5	12.5737	13.645	15.0138	19.7013	0	0	0	0	0.642856	0	0	0	0	1.69503	0.653835	1.29914	1.77017	15.628	0.885607	0.177066	0	0	0.39526	0	0.603346	0	0	0	0	10.1256	0	0.00075797	0.340416	0	0	0	0.000952468	0.417808	0	0	0	0	0	0	0	0	0	1.77423	0
2_2_4	5.0786	7.45846	6.35102	63.4703	0	0	0	0	0.358988	0	0	0	0	0	0.248613	0.392553	0.264627	9.48837	0.447321	0	0	0	0.24961	0	0	0	0.161887	0	0	4.14779	0	0	0	0	0	0.00083646	0	0	0	0	0	0	0	0	0	0.159006	0	0.480233	0
2_7_4	0.0623707	10.911	5.43374	66.204	0	0	0	0	0.569074	0	0.0292703	0	0.273273	0	0.422184	0.425819	0.40399	6.22037	0.545061	0.0164033	0	0	0.275198	0	0	0	0.0403982	0	0	5.33372	0.0623862	0	0	0	0	0	0	0	0	0	0	0	0.300438	0	0	0.223643	0	0.517843	0
4_9_3	0	0	22.5154	18.5278	0	0	0	0	0.509539	0	0	0	0.918604	1.8671	2.475	2.55484	0	24.8969	1.8848	0.353635	0.180949	0	0	0	1.00093	0	0	0.129087	0	14.6669	0	0	0	0	0	0	0	0	0	0	0	0	0.745968	0	0	0.37036	0	0.875458	0
5_10_4	21.3569	7.70743	0	42.9238	0	0	0	0	0.105552	0	0	0	0	0	0.339907	0.202514	0	17.9601	0.161759	0	0	0	0	0	0	0	0.0976903	0	0	8.32969	0	0	0	0	0	0	0	0	0	0	0	0	0	0	0	0.154869	0	0.128229	0
5_3_2	3.17446	0	19.8253	18.1433	0	0	0	0	0.666657	0	0.617785	0	0.766429	1.98761	1.4516	4.03767	0.596973	23.3676	2.15109	0.176139	0	0	0.186655	0	0.255656	0	0	0	0	13.634	0	0	0	0	0	0	0	0.63703	0	0	0	0	0.82094	0	0	0.606314	0	1.9774	0
5_3_4	0	0	21.0548	23.004	0	0	0.350713	0	2.76954	0	0	0	0	0	2.2035	1.55965	0.743137	22.4206	1.28838	0.18201	0	0	0	0	0.433483	0	0	0	0	14.417	0	0	0.24955	0	0	0	0	0	0	0	0.0205347	0	1.17434	0	0	1.35485	0	2.59063	0
5_6_2	12.8197	14.4482	19.5268	18.1041	0	0	0	0	0.2341	0	0	0	0	0	0.863879	1.69329	0	21.3895	0.806226	0.149357	0	0	0	0	0	0	0.458805	0	0	6.13219	0	0	0	0	0	0.0055414	0.00915092	0.210085	0	0	0	0	0	0	0	0.502655	0	0.240866	0
6_2_1	0	0	18.655	17.5407	0	0	0	0	0.886491	0	0	0	0.885378	1.15849	1.77038	2.32028	0.519899	23.6029	1.58309	0.120433	0.118912	0	0	0	0.392937	0	0	0.0972593	0	15.9021	0	0	0	0	0	0	0	0.40631	3.545	0	0.010204	0	0.531355	1.58452	0	0.599509	6.76624	1.00263	0
6_2_3	11.5232	11.6253	15.2078	16.1339	0	0	0	0	1.41286	0	0	0	0	3.74137	0.508673	1.90634	0.520375	17.1161	0.990029	0.358423	0	0	0	0	1.30665	0	0	0	0	12.1376	0	0	0.527374	0	0	0	0	0.395773	0	0	0	0	0	0	0	0.372719	0	0.605262	0
6_3_1	23.8664	16.2545	19.4097	0	0	0	0	0	0.2881	0	0	0	0	0	0.897421	2.24503	0	27.5554	0.935761	0.205522	0	0	0	0	0.203243	0	0	0	0	4.83034	0	0	0	0	0	0	0	0.177559	0	0	0.00734856	0	0	0	0	0.440042	0	0.167112	0
6_7_3	32.3891	9.15141	0	30.2911	0	0	0	0	0.165654	0	0	0	0	0	0.22313	0	0.069761	16.8279	0.177985	0	0	0	0	0	0	0	0.0537622	0	0	8.37412	0	0	0	0	0	0	0	0.106138	0	0	0	0	0	0	0	0.172189	0	0.160785	0
1_10_4	1.87336	0	0	0	8.07736	1.33639	0	0	0.271523	0	0.674986	0	1.90781	0	1.33518	1.77992	0	35.5046	4.42197	0.866793	0	0	0	0	0.160137	0	0	0	0	35.9748	0	0	0	0	0	0	0	0	0	0	0	0	0	0	0	0.328244	0	2.73749	0
4_3_5	0.206463	6.3681	0	0	0	0	0	0	0.734246	0	0	0	1.36458	0.147427	0.621588	2.91358	0.281336	26.7172	5.25734	0.289894	0.121429	0	0	0	0.976078	4.84621	0	0.0879002	0.595906	26.6078	0	0	0	15.6631	3.18293	0	0	0.588323	0	0	0	0	0.594168	0	0	0.620029	0	1.21437	0
5_2_3	9.47137	0	0	12.3731	0	0	0	0	0.171627	0	0	1.47093	2.63861	0	0.819977	0	0	36.4959	5.59914	0.126808	0	0	0	0	0	0	0.440287	1.04129	0	15.1675	0	0	0	0	0	0	0.00628191	0	1.83662	0	0	0	0	1.91817	0	0.182113	8.28439	1.15969	0
5_9_3	0	0	0	15.2319	0	0	0	0	0	0	0.147828	1.54287	2.84039	0	0.956023	1.03975	0	37.4988	6.26432	0.0837548	0	0	0	0	0	0	0	0	0	20.0693	0	0	0	0	0	0	0	0	1.66144	0	0	0	0	2.48704	0	0	7.36076	1.81186	0
1_2_4	11.7869	0	0	0	0	0	0	0	0.882348	0	0	0	0	0	2.88428	2.43719	0	0	0	2.43385	0	0.377976	0	0	19.391	0	1.05722	0	3.75623	0	0	0	0.319215	3.00857	50.2357	0	0	0	0	0	0	0	0	0	0	1.42963	0	0	0
1_3_4	6.67738	0	0	0	0.0239075	0	0	0	4.37233	0	0	0	0	2.763	0.062822	0.200534	0.0117571	0	0	0.27715	0.134121	0	0	0	8.49687	0	0	0	0.40648	0	0	0	0.110875	0	76.2764	0	0	0	0	0.129266	0	0	0	0	0	0.0492475	0	0	0
2_1_2	0	0	0	0	0.287391	0.0891956	0	0	2.42463	0	0	0	0	4.46729	8.76978	2.3715	0	0	0	3.76791	1.78314	0.814623	0	0	0	0	1.85302	2.02355	8.1665	0	3.76666	0	0.73483	2.23875	43.2836	0.00890724	0	0	0	0	0	5.45856	1.0185	0	5.78134	0.890282	0	0	0
2_6_2	5.68447	0	0	0.139719	0	0	0	0	0.502592	0	0	0	0	0	3.06925	0	0	0	0	1.2414	0	0.286725	0	0	23.4857	0	0.432823	0	2.61658	0	0.989032	0	0.213443	0.925234	44.5347	0	0	0	0	13.3221	0	0	0	0	2.04415	0.512116	0	0	0
4_8_3	8.67758	0	0	0	0	0	0	0	0.18133	0	0	0	0	0	0.0913491	0.220892	0.0584828	0	0	0.216635	0.0999391	0.0351372	0	0	5.68212	0	0.0641678	0	0.260834	0	0	0	0.0320203	0.158972	83.9328	0	0	0.0505713	0	0	0	0	0.130863	0	0	0.106336	0	0	0
2_4_1	3.85256	0	45.7221	0.189631	0	0	0	0	0.129938	0	0	0	0	0	0.109715	0.0930811	0	0	0	0.066442	0	0.021938	0.117013	0	0.230834	0	0.0684568	0	0.0727641	0	0	0	0	47.9765	0.686794	0.00132872	0	0	0	0	0	0	0	0	0	0.101007	0	0	0
4_1_1	11.2478	10.548	71.8219	0.0894379	0	0	0	0	0.0641446	0	0	0	0	0	0.137681	1.18674	0.126393	0	0	0	0	0	0.105063	0	0	0	0	0	0	0	0	0	0	0	0	0	0	0.0710023	0	0	0	0	0	0	0	0.0760646	0	0	0
5_5_4	1.10383	9.46253	82.0051	0.130066	0	0	0	0	0.0732929	0	0	0	0	0	0.0865906	0.435789	0	0	0	0.0374513	0	0	0.417653	0	0.0880826	0	0	0	0	0.0468854	0	0	0.0273335	0	0	0	0	0	0	0	0.0179914	0	0	0	0	0.115924	0	0	0
5_8_4	12.2017	7.71659	76.1097	0	0	0	0	0	0.304817	0	0	0	0	0	0.125225	0.92484	0	0	0	0.0610912	0	0	0.406196	0	0.162738	0	0.122406	0	0	0	0	0	0.0650957	0	0	0	0	0	0	0	0	0	0	0	0	0.158617	0	0	0
1_10_1	0.187892	0	0	0	0	0.358213	0	0	0.01632	0	0	0	0	13.7691	0.182559	0.205694	0.0292002	0	0	2.45073	0.145027	0.997815	0	0	10.102	0	0	0	0.309283	0	0	0.00343329	0.0966634	59.9266	7.78683	0	0	0	0.454791	0.34304	0	0	0	0.436945	0.563423	0.0657135	1.56869	0	0
1_2_5	3.61414	0	0	0	0	0	0	0	0.190358	0	0	0	0	6.27955	0.382284	1.7819	0	0	0	1.8396	0.977985	2.25296	0	0	12.6696	0	0	0	0.740486	0	0	0	0.814765	22.0096	29.2203	0	0	0.353099	2.95099	0	0	0	0	0.959313	0	0.236898	12.7262	0	0
1_9_1	0.269872	0	0	0	0.0227766	0	0	0	0.0101435	0	0	0	0	1.87709	0.170641	0.2042	0	0	0	0.266954	0.168913	0	0	0	2.34151	0	0	0	0.210605	0	0.0204228	0	0.0412319	76.1531	14.2048	0	0	0	0.463006	0.790512	0	0.168649	0	0.517179	0	0.0455784	2.05281	0	0
1_9_5	0.370706	0	0	0	0	0.00578146	0	0	0.0209329	0	0	0	0	0.96176	0.043151	0.250734	0	0.0402454	0	0.356185	0.197553	0.942887	0	0	0	0	0	0.0912345	0.175128	0.0292953	0	0	0.144372	57.8112	35.8435	0	0	0	0.516233	0.426115	0	0	0	0.327644	0.0109854	0.0346065	1.39972	0	0
2_3_1	0.0287042	0	0	0	0	0.952427	0	0	0.205419	0	0	0	0	2.57372	0.405844	0.391895	0	0	0	1.36557	0.284308	2.04169	0	0	0	0	0	0.334716	0.848711	0	0	0	0.100082	70.8452	18.959	0	0	0	0	0	0	0	0.0746271	0	0.479976	0.0911818	0	0	0
2_6_1	0.0357068	0	0	0	0	0.427832	0	0	0	0	0	0	0	13.0058	0.267376	0.266066	0	0	0	0.759485	0.15695	0.674258	0	0	3.9835	0	0.0539507	0	0.316154	0	0	0	0.0989145	69.346	10.2286	0	0	0	0	0	0	0	0	0	0.308363	0.0698219	0	0	0
4_4_2	14.6822	0	0	0	0	1.79536	0	0	0.0589275	0	0	0	0	11.6941	0.315146	0.18634	0	0	0	1.94498	0.651222	0.7312	0	0	1.57916	0	0	0	0.270434	0.477481	0	0	0.0507356	57.6043	7.69035	0	0	0	0	0	0	0	0	0	0.219484	0.0486414	0	0	0
5_6_4	20.3737	0	0	0.0104506	0	0	0	0	0.0855923	0	0	0	0	8.87551	0.148392	0	0	0	0	0.121308	0.0792669	0.365471	0	0	0.989147	0	0.0433757	0	0.0575399	0	0	0	0.0141128	58.3826	8.4716	0	0	0	0.195684	0.772393	0	0	0	0.138233	0.0953846	0.0227347	0.757539	0	0
5_2_5	23.6974	14.6129	41.0472	0	0	0.366544	8.09737	0	0.185274	0	0	0	0	0.936309	0.118009	0.291639	0.225813	0	0	2.60064	0	0	0	0	4.34162	0	0.0752078	0	0.000374002	0.0637787	0.000800725	0	0.106971	0	0	0	0	0	0	0	0	0	0	0	0.773209	0.0664403	0	0	0
6_6_4	1.57314	10.5145	52.3153	0.11563	0	0	0	0	0.0537853	0	0	0	0	0.60263	0.0469834	0.250919	0.165276	0	0	0.08777	0	0	0.852812	0	0.910657	0	0	0	0.020457	0.586353	0	0	0.0632438	25.0705	4.09977	0	0	0.0447164	0	0	0	0	0	0	0	0.0524133	0	0	0
[truncated: 3 more columns]

## Sheet: Table S2
Table S2_LC-MS data of samples harvested in June 2021. RT: retention time, m/z: mass to charge ratio
Sample	LC_0001	LC_0002	LC_0003	LC_0004	LC_0005	LC_0006	LC_0007	LC_0008	LC_0009	LC_0010	LC_0011	LC_0012	LC_0013	LC_0014	LC_0015	LC_0016	LC_0017	LC_0018	LC_0019	LC_0020	LC_0021	LC_0022	LC_0023	LC_0024	LC_0025	LC_0026	LC_0027	LC_0028	LC_0029	LC_0030	LC_0031	LC_0032	LC_0033	LC_0034	LC_0035	LC_0036	LC_0037	LC_0038	LC_0039	LC_0040	LC_0041	LC_0042	LC_0043	LC_0044	LC_0045	LC_0046	LC_0047	LC_0048	LC_0049
Ref	1.28 min : 327.1294 m/z	1.29 min : 191.0196 m/z	1.31 min : 265.0929 m/z	1.34 min : 330.0466 m/z	1.34 min : 364.0650 m/z	1.35 min : 312.0949 m/z	1.35 min : 513.1462 m/z	1.36 min : 133.0506 m/z	1.36 min : 297.1191 m/z	1.40 min : 191.0197 m/z	1.44 min : 173.0091 m/z	1.44 min : 359.0983 m/z	1.48 min : 515.1616 m/z	1.55 min : 282.0843 m/z	1.58 min : 419.9056 m/z	1.59 min : 139.0037 m/z	1.60 min : 428.9216 m/z	1.61 min : 182.9935 m/z	1.62 min : 202.0721 m/z	1.62 min : 290.9261 m/z	1.63 min : 327.9156 m/z	1.69 min : 204.9754 m/z	1.69 min : 282.9185 m/z	1.69 min : 96.9651 m/z	1.72 min : 297.1191 m/z	1.76 min : 139.0038 m/z	1.78 min : 329.0877 m/z	1.78 min : 647.2040 m/z	1.86 min : 485.1508 m/z	1.87 min : 297.1191 m/z	1.93 min : 139.0036 m/z	1.93 min : 182.9935 m/z	10.00 min : 769.2044 m/z	10.01 min : 423.0908 m/z	10.01 min : 893.3090 m/z	10.02 min : 367.1035 m/z	10.01 min : 475.1822 m/z	10.03 min : 377.1815 m/z	10.03 min : 939.1470 m/z	10.03 min : 941.1620 m/z	10.04 min : 463.0880 m/z	10.04 min : 475.0520 m/z	10.04 min : 561.0632 m/z	10.04 min : 581.0236 m/z	10.04 min : 925.1681 m/z	10.05 min : 341.1240 m/z	10.05 min : 449.1083 m/z	10.05 min : 461.0726 m/z	10.05 min : 529.0600 m/z
RT	1.28	1.29	1.31	1.34	1.34	1.35	1.35	1.36	1.36	1.4	1.44	1.44	1.48	1.55	1.58	1.59	1.6	1.61	1.62	1.62	1.63	1.69	1.69	1.69	1.72	1.76	1.78	1.78	1.86	1.87	1.93	1.93	10	10.01	10.01	10.02	10.01	10.03	10.03	10.03	10.04	10.04	10.04	10.04	10.04	10.05	10.05	10.05	10.05
m/z	327.129	191.02	265.093	330.047	364.065	312.095	513.146	133.051	297.119	191.02	173.009	359.098	515.162	282.084	419.906	139.004	428.922	182.994	202.072	290.926	327.916	204.975	282.918	96.9651	297.119	139.004	329.088	647.204	485.151	297.119	139.004	182.994	769.204	423.091	893.309	367.103	475.182	377.182	939.147	941.162	463.088	475.052	561.063	581.024	925.168	341.124	449.108	461.073	529.06
1_3_1	0	0.0229003	0	0.0128867	0.018178	0.150217	0.00832091	0.0530262	0.0175095	0	0.0178366	0	0.0225874	0.0546051	0	0.164242	0	0.0519168	0	0	0	0	0	0	0	0	0	0.00847737	0	0.0187185	0.0240808	0	0	0.105327	0	0.0400826	0	0	0	0	0	0	0	0	0	0	0	0	0
1_8_1	0	0	0	0.013877	0.0131282	0.0808165	0.00684488	0.0282118	0.0188137	0.0427119	0	0.00597904	0.0240215	0.0257766	0.0185807	0.256688	0.00437605	0.174586	0.0126365	0	0.00918503	0.0180911	0.0198092	0	0	0	0	0.0087755	0	0.0191643	0.0435798	0.0461825	0	0.0210378	0.00458666	0.0449189	0	0	0	0	0	0	0	0	0	0.0299537	0	0	0
2_1_4	0	0	0	0.0436163	0.0180848	0.109453	0.00734179	0.0443654	0.0153878	0.0208117	0	0.0133501	0.0278689	0.0159871	0	0.0672149	0	0.0405896	0	0	0	0	0.00743169	0	0.0674996	0.0364992	0	0.00786621	0	0.0622704	0	0	0	0.0355403	0	0.0316746	0	0	0	0	0	0	0	0	0	0	0	0	0
2_4_4	0	0.0420468	0	0.0356669	0.0135384	0.0877105	0.00440813	0.034725	0.0122322	0	0	0.00738456	0.0306811	0.0219025	0	0	0	0.0294503	0.0109889	0	0	0	0	0	0.0311458	0.0875598	0	0.0105745	0	0.031937	0	0	0.00502351	0.0250673	0	0.0342352	0	0	0	0	0	0	0	0	0	0.0325021	0	0	0
1_6_1	0	0	0	0.0155684	0.00981745	0.083627	0	0.0462458	0.0246712	0.040597	0.0229187	0	0.0233101	0.010481	0.010481	0.384922	0	0.151107	0	0	0.00830315	0	0	0.0575095	0	0	0	0.00803091	0	0.0192606	0.0384021	0	0	0.135283	0	0.0320556	0	0.0245011	0	0	0	0	0	0	0	0	0	0	0
2_5_2	0	0.0468482	0	0	0.0102988	0.105805	0	0.0463818	0.0159706	0	0.0200192	0	0.0236946	0.0163624	0	0.225174	0	0.0655987	0	0.00949651	0.00692182	0	0	0	0.0177243	0	0	0	0	0	0	0	0	0.136309	0	0.0293664	0	0.0136384	0	0	0	0	0	0	0	0.0484154	0	0	0
2_8_2	0	0	0	0	0.0144024	0.145471	0	0.0534914	0	0	0.046101	0	0	0.0421832	0	0.127507	0	0.0315873	0	0	0	0	0	0	0.0713663	0.0516438	0	0	0	0.056452	0	0	0	0.15482	0	0	0	0.0147363	0	0	0	0	0	0	0	0	0	0	0
4_3_3	0	0	0.00754761	0	0	0	0.00671026	0.0360519	0	0	0	0	0.0173549	0	0	0.0739161	0	0	0	0	0	0	0	0	0.0190525	0.0206814	0	0.00574674	0	0	0	0	0	0.0727002	0.00550585	0.0324616	0	0.0102547	0	0	0.113432	0.0266116	0	0	0	0.0160243	0	0.0822093	0.00796055
4_4_3	0	0	0.0118586	0	0	0	0	0.029512	0	0	0	0.00399156	0.0206747	0	0	0	0	0	0.01206	0	0	0	0	0	0.043987	0.0686216	0	0.00438101	0	0.0329242	0.0235275	0	0.00606107	0	0	0.0259134	0	0.00630367	0.0135945	0.0108306	0.172594	0.104497	0.00876761	0.00706354	0.0296734	0	0	0.119945	0
4_6_3	0	0.0214646	0	0.0163999	0	0	0	0.0258146	0.00833393	0	0	0.00499321	0.0139703	0	0.00960233	0.13052	0	0.0768276	0	0.00604723	0.006342	0	0	0	0.0120766	0	0	0.00405531	0	0	0.0173735	0	0	0.0185258	0	0.0396152	0	0.0147921	0	0	0.0126572	0.00911998	0	0	0	0.0337555	0	0.0185705	0
6_7_5	0	0	0.0108423	0	0	0	0.00663922	0.0427524	0	0	0	0.0065033	0.0216742	0	0	0.149325	0	0.0632973	0.00670195	0.00562504	0	0	0	0	0	0.0533542	0	0.0127557	0	0.0116787	0.0194472	0	0	0.0487433	0.00891851	0.0478965	0	0.00865712	0.0084271	0.0108423	0.337439	0	0.00877213	0.00713062	0.0482938	0.0200954	0	0.168187	0.0114905
1_2_1	0	0	0.0128536	0.0120589	0	0	0.00438772	0.0275976	0.0223187	0	0	0.00720551	0.0202132	0	0	0.0864983	0	0.0214375	0	0	0	0	0	0	0	0	0	0.004299	0	0.0133959	0.0178326	0	0	0	0	0.0196875	0	0.00844839	0	0	0.101125	0.0146225	0	0	0	0.0121363	0	0.0576648	0.00649428
1_4_4	0	0	0	0.0163842	0.012997	0.091255	0	0.0858141	0.0181621	0.0311591	0	0.00758671	0.0191737	0	0.0269136	0.449792	0.00941058	0.360008	0	0.015388	0.0142998	0	0	0	0.0258868	0	0	0	0	0.0336574	0.0488768	0.0277106	0	0	0	0	0	0.0441562	0	0	0	0	0	0	0	0	0.00839902	0.0363855	0
1_5_1	0	0	0	0	0.0122584	0.104419	0.00701248	0.0588509	0.0227771	0.0213611	0	0	0.0204171	0	0	0.165265	0	0.0498156	0.0117054	0.00602804	0	0	0	0.047051	0	0.0361278	0	0	0	0.0272408	0.0231277	0	0	0	0	0	0	0.0143486	0	0	0	0	0	0	0	0.0133777	0	0	0
1_5_4	0	0	0	0	0	0.0488553	0	0.0823428	0.0167901	0.040723	0.026051	0.00788487	0.0223095	0	0.0218921	0.330175	0.00598322	0.229156	0.013528	0	0.0110388	0.0284474	0	0.0391306	0	0	0.00929178	0	0	0.031524	0.0973395	0	0	0	0	0	0	0.022727	0	0	0.146102	0.0480049	0	0	0	0	0	0.138774	0
2_10_2	0	0	0.0136218	0	0	0	0	0.0310634	0	0	0	0	0.0243366	0	0	0.0568415	0	0.0170573	0	0	0	0.0151714	0	0.0384269	0	0	0	0.00874485	0	0.0981393	0	0	0	0	0	0	0	0.00625833	0.00480486	0.00875686	0.353854	0	0.0075076	0.00576583	0.0292616	0	0	0.121731	0.011856
2_6_5	0	0.0231621	0.0174676	0	0	0	0	0.0352333	0.015767	0	0	0	0.0131357	0	0.0267541	0	0	0.0385914	0.00840061	0.0102256	0	0	0	0	0	0	0	0	0	0	0.0353914	0	0	0	0	0.0431809	0	0.0379589	0	0	0.118952	0.0160056	0	0	0	0.0118139	0.0233978	0.0651677	0.0072272
2_7_2	0	0	0.0125628	0.0127957	0	0	0.00894564	0.0267005	0	0.0306502	0	0	0.0221116	0	0	0	0	0	0	0	0	0	0	0	0.135117	0.0664879	0	0.00558955	0	0.125209	0.0291819	0	0	0	0	0	0	0	0	0	0.1669	0.0324134	0.00576002	0.00778131	0	0.0259947	0	0.16533	0.00675399
4_4_4	0	0	0	0.0238338	0	0.0228685	0.00722829	0.0343373	0.0256495	0.0307863	0	0.00502188	0.018674	0	0	0	0	0.0304875	0.0113883	0	0	0.0152955	0	0.0345096	0	0.0381755	0	0.00673415	0	0.0308438	0.0202024	0	0.00478055	0	0	0	0	0.0233397	0	0	0.0191912	0	0	0	0	0.0166055	0	0.0198232	0
5_3_5	0	0.0134178	0.0206371	0	0	0	0	0.0235228	0.0249812	0	0	0	0	0	0	0.0768397	0	0.0192933	0.0108551	0	0	0.0158034	0	0.0282524	0	0	0	0	0	0.053567	0	0	0	0	0	0	0	0.00791733	0.00717768	0.0113968	0.315901	0	0.00728186	0	0.0212934	0.00936536	0.00490666	0.0997166	0
5_4_5	0	0	0	0.00670347	0.00964747	0.103081	0.00616443	0.0384931	0.0318588	0.0218934	0.0263854	0	0.0209259	0.0480162	0	0.0757976	0	0.0221836	0.0142777	0	0	0	0	0.047878	0	0.0220178	0	0	0	0.16503	0	0	0	0	0	0	0	0	0	0	0	0	0	0	0	0.015646	0	0	0
2_2_5	0	0	0	0.0190982	0	0.0973965	0.0113625	0.0363533	0.018726	0	0.0412141	0	0.0270152	0.0551139	0	0	0	0.134686	0	0	0	0	0.0192879	0	0.0282983	0.191465	0	0.00737984	0	0.0291823	0.044232	0	0	0.0231153	0	0.0429668	0	0.0260621	0	0	0	0	0	0	0	0	0	0	0
6_7_4	0	0	0.0203222	0	0	0	0	0.0372925	0.0166864	0	0	0	0.00977189	0	0	0.11969	0	0.0329332	0.00837983	0.0033153	0	0	0	0.0244435	0	0.0257989	0	0.00583382	0	0.0142961	0.0139664	0	0	0.033153	0.00707019	0.0592174	0	0	0.00747316	0.0161735	0.45339	0	0.0106053	0.00872784	0.100356	0	0	0.13633	0
4_5_4	0	0	0.0170466	0	0	0	0	0.0369696	0	0.014471	0	0	0.0170914	0	0	0.0971195	0	0.0521126	0.00880363	0	0	0	0.00996456	0	0.0220953	0	0	0.00734931	0.00345577	0.0249684	0.0146892	0.0144072	0.00361999	0	0.00315088	0.0317633	0	0.00911639	0.0155902	0.0195855	0.287855	0	0.00447904	0	0.155252	0.00897587	0	0.215572	0
5_8_5	0	0.0213797	0.0156339	0	0	0	0.00918918	0.0381957	0	0	0	0	0.0262005	0	0.004204	0.0737087	0	0.0303531	0.00831549	0	0.00471794	0	0	0	0	0	0.00519076	0.00725678	0	0.0211845	0.0170318	0	0.00610556	0	0	0.0287702	0	0.00927141	0.0112346	0.0116766	0.193507	0.0553509	0	0.00686619	0.0260771	0	0	0.166896	0.00598222
6_9_1	0	0.0213382	0.0232895	0	0	0	0.00454541	0.0288335	0	0	0	0.00752977	0.0110077	0	0	0.106197	0	0.0149907	0.0138773	0	0	0	0	0.0335741	0.0871089	0	0.00495863	0.00412071	0	0	0	0	0	0	0	0	0	0.00579655	0.0190081	0.0231862	0.519864	0	0.0102387	0	0.076744	0	0	0.141287	0.0125343
1_8_2	0	0	0	0.0162231	0.00946211	0.0655677	0.00360697	0.0192619	0.0236759	0.0212794	0.0119491	0	0.0143208	0.0148973	0	0.163145	0	0.127594	0.00715629	0	0	0	0	0	0.0168243	0	0	0	0	0.0128303	0.0366379	0	0	0.0190642	0	0.0356167	0	0.0136867	0	0	0	0	0	0	0	0.0116444	0	0	0
1_9_2	0	0	0	0	0	0.0300089	0	0.0399113	0.024822	0.0410619	0	0	0.0133541	0	0.0146744	0.187164	0	0.0749186	0	0.0149196	0	0	0	0	0.0423068	0.0840854	0	0	0	0	0.0358938	0	0	0.0403829	0.0231621	0.0417032	0	0.0286698	0	0	0.0312915	0	0	0	0	0.014184	0.015542	0.0413825	0
2_3_4	0	0	0	0.018167	0.0120912	0.100542	0	0.0193037	0.0303185	0.017654	0.0140628	0.00450654	0.0126143	0.0237297	0.0107232	0.177676	0	0.126565	0	0.00689058	0.00534146	0	0	0.0295339	0.0101095	0	0	0	0	0	0.0273611	0	0	0	0	0.0154711	0	0.019183	0	0	0	0	0	0	0	0.00817816	0.00774561	0	0
2_8_4	0	0.0193598	0.0161563	0	0	0	0.00531581	0.025105	0.0237122	0	0	0	0.0178277	0	0	0.0573249	0	0.0150653	0	0	0	0	0	0.0345528	0	0.022215	0.00548991	0.00647647	0	0.0135565	0	0	0.00612827	0	0	0.0189187	0	0.011386	0.00525778	0	0.220745	0	0.00632558	0	0.00993523	0	0.0146127	0.0836021	0.00932008
4_7_4	0.00346363	0.0361397	0.0188849	0	0	0	0.00494597	0.0249452	0.015769	0	0	0	0.0206083	0	0	0	0	0.0501322	0.00721589	0	0.00449733	0	0.00850348	0	0	0.0830486	0.00402478	0.00913273	0.00733944	0.00798085	0.0232125	0	0.00274052	0	0.00816377	0.0439571	0	0.0360199	0.00545214	0.00467841	0.166365	0.0204091	0.00331176	0.0048006	0.0282804	0.00875104	0.00468794	0.158749	0.00353619
4_8_4	0	0	0.0141331	0	0	0	0.00876378	0.0262059	0.0168124	0.0181787	0	0	0.0249463	0	0	0.0777105	0	0.0204524	0.0105037	0	0	0.0137061	0	0	0	0.0211676	0	0.00847557	0	0.00817668	0	0	0	0.0665022	0.00765363	0.051291	0	0.0395811	0	0	0.166095	0.0116672	0.00377878	0	0	0.0107599	0.00737609	0.0618588	0.00570019
5_4_3	0.0086957	0	0	0.0115842	0.0137014	0.114587	0.00598869	0.0757962	0.018087	0	0.0199774	0	0.0169377	0.0395768	0	0.0840685	0	0.0218073	0	0	0	0	0	0.0529152	0.0143819	0.0396221	0	0	0	0	0	0	0	0.106995	0	0.0286277	0	0.0223215	0	0	0	0	0	0	0	0	0	0	0
6_3_2	0	0.0282441	0.0113293	0	0	0	0.00659557	0.0239363	0.0143959	0	0	0	0.0151504	0	0	0.0906466	0	0.0224761	0	0	0	0	0	0.0393787	0	0.029023	0	0.00713101	0	0.0174259	0	0	0.00593845	0	0	0.0253358	0	0.0191783	0	0	0.150262	0.035217	0	0	0	0	0	0.0552592	0.00697281
6_9_5	0	0.0729939	0	0	0.0126854	0.128928	0	0.0327882	0.0195427	0	0.0247804	0	0.0113381	0.0298061	0.00608534	0.256341	0	0.165213	0	0	0	0	0	0	0.0181955	0.0587947	0	0	0	0	0.0263396	0	0	0.104253	0	0	0	0.0460185	0	0	0	0	0	0	0	0.0275354	0	0	0
1_3_2	0	0	0	0.0161914	0.0120659	0.106871	0.00360476	0	0	0.0208976	0.0101834	0	0.0148396	0.0533204	0	0.0864442	0	0.0498759	0.00501663	0.00424561	0	0.0131974	0.00549726	0	0.0642248	0	0	0.00473625	0	0.036368	0.0149197	0	0	0.0235511	0	0.0554332	0	0.0176633	0	0	0	0	0	0	0	0	0	0	0
1_4_2	0.0031923	0	0	0	0.019264	0.132376	0.00491421	0.0220219	0	0.0277366	0.0157399	0.00466348	0.0202669	0.0868919	0	0	0	0.0650517	0.00925152	0	0	0.0103444	0.00727177	0	0.0499706	0	0.00408631	0.00651049	0	0.0283084	0.053802	0.0142779	0	0.0147003	0.00659407	0.0505458	0	0.0215648	0	0	0	0	0	0	0	0	0	0	0
2_10_5	0	0.0148927	0.0151519	0	0	0	0.00684934	0.0188357	0	0	0	0	0.0195299	0	0	0.0593209	0	0.0146428	0.0108109	0	0	0.00732139	0	0	0.0252778	0.0171234	0.00557204	0.00615515	0	0.0260923	0	0	0.00435952	0	0	0.0203537	0	0.0311368	0	0	0.085913	0.0233155	0	0	0	0	0	0.0531194	0.00554427
2_1_5	0	0	0	0.0262552	0.00984238	0.0745627	0.00626454	0.0328257	0.0148168	0.0289153	0.0390237	0	0.0252444	0.00817982	0.0214271	0.298251	0.00673006	0.203764	0.0105074	0.0126887	0.0076744	0	0	0	0.0170513	0.0713041	0	0	0	0	0	0.0183547	0.00376405	0	0	0	0	0.0613021	0	0	0	0	0	0	0	0.00940346	0	0	0
4_4_1	0.0141764	0.0167561	0.0202088	0.0366795	0	0	0.00605317	0.0238273	0.0131143	0	0	0.00373893	0.0141177	0	0	0.0608291	0	0.0149274	0.0130877	0	0	0.0106919	0	0	0.0176952	0	0.00677478	0.00443641	0	0.0139807	0	0	0	0.0494034	0.0126934	0.0341962	0	0.012551	0	0	0.172344	0	0.00544481	0	0.00770832	0	0.0142108	0.0745677	0
4_5_1	0.00707201	0	0.0135648	0	0	0	0.00510948	0.0138933	0.0122074	0.0146195	0	0	0.0139019	0	0.00402015	0.0734347	0	0.0599564	0	0.0042968	0.00381266	0	0.00467721	0	0	0.0306309	0.00422764	0.00496251	0	0.00860225	0	0	0	0.0167982	0.00699419	0.0479824	0	0.0180604	0	0	0.0562043	0.0190633	0	0	0	0.00477231	0.00754751	0.0589881	0
1_4_1	0.0049556	0	0	0.0356326	0.018538	0.127391	0	0.0307544	0.0142679	0.0282459	0	0	0.0233118	0.0623685	0	0.137104	0	0.0798569	0.00813514	0	0.00782856	0	0.0136016	0	0	0	0	0.0125821	0	0.0178649	0.0635158	0	0.0054216	0	0	0.0228799	0	0.0221486	0	0	0.0108654	0	0	0	0	0	0	0.0174696	0
1_7_1	0	0.040294	0	0.0465561	0.0124768	0.102521	0.00881088	0.0380441	0.0132163	0	0	0	0.0255044	0.0231128	0.0105259	0.171387	0	0.0822559	0	0	0.00873221	0.0201864	0.0171497	0	0.0210202	0.0559019	0	0.0158753	0	0	0.0291231	0	0	0	0	0	0	0.0313101	0	0	0	0	0	0	0	0	0	0.0141603	0
2_6_3	0	0	0.0136721	0	0	0	0.0102255	0.0234639	0	0	0	0.00778327	0.0254383	0	0.0045992	0.272106	0	0.107653	0.0144367	0	0	0	0	0	0.172327	0	0	0.010488	0.00521547	0.150256	0.0307793	0	0.00899298	0	0	0.0255296	0	0.00817129	0	0.00892451	0.303239	0	0.00598011	0	0.0167192	0	0	0.0952594	0
2_9_3	0	0	0.011068	0.0177131	0	0	0.0111896	0.0233522	0.0114439	0	0	0.00475447	0.0347518	0	0.00571641	0.0964935	0	0.0877696	0	0.00503089	0.00571641	0	0	0	0.0149931	0	0	0.00913299	0	0	0	0.00644617	0.00605918	0	0	0.0181554	0	0.0210081	0.00597072	0	0.175849	0.0241261	0	0.00775088	0.0182549	0.0194822	0	0.170575	0.00658991
1_2_2	0	0.036769	0	0.0497978	0.0197159	0.110337	0.00748485	0.0384853	0.010969	0.0153557	0	0.00983845	0.0351875	0.0307854	0	0.230856	0	0.180873	0	0.00682527	0	0.015733	0.0384707	0	0	0	0	0.0118438	0.00874668	0.0129621	0.0347179	0.0214959	0	0	0	0	0	0.0116	0	0	0	0	0	0	0	0	0	0.0166882	0
2_4_5	0	0.0406764	0	0.0583625	0.0186733	0.180475	0	0.0835781	0	0	0	0	0	0.0157953	0.0155778	0.567461	0	0.318869	0	0	0	0	0	0.0595003	0.0123652	0	0	0.0285621	0	0	0.050013	0	0	0	0	0	0	0.0120473	0	0	0	0	0	0	0	0.045077	0	0	0
2_5_5	0	0	0	0.0492705	0.014837	0.101861	0	0.0359907	0.00894626	0	0	0	0	0.0151895	0.0117374	0.152454	0	0.0863777	0	0.00829989	0.00716876	0	0	0	0	0.0509452	0	0.0212565	0.00688965	0.00865246	0.0227696	0	0	0	0	0	0	0.0107531	0	0	0	0	0	0	0	0.0141465	0	0	0
4_8_1	0	0.01138	0.00970915	0	0	0	0.00518825	0.0145566	0	0	0	0.00550344	0.0253788	0	0	0	0	0.029945	0	0	0	0	0.00711109	0	0	0.0750967	0.00453924	0.00862991	0	0.0132307	0.015401	0	0	0.0151359	0	0	0.00589667	0.00926042	0.0032288	0	0.0998781	0.0243648	0.00327111	0	0	0.0199953	0	0.109054	0
5_10_1	0	0	0.025873	0	0	0	0	0.042977	0	0	0	0.00749258	0	0	0.0104283	0.16887	0	0.105777	0	0.00871794	0.00756917	0	0	0	0.0338889	0	0	0.0292555	0	0.0309021	0.0279281	0	0.00693096	0	0	0.0281706	0	0.0182273	0.031668	0.0322806	0.51441	0	0	0.0133003	0.246043	0	0	0.315403	0
5_4_4	0	0	0	0	0	0.0397435	0	0.0369463	0.016746	0	0	0	0	0	0	0.20878	0	0.0545934	0	0.0104756	0	0	0	0	0	0.10117	0	0.0176283	0	0.0145495	0	0	0.0114143	0	0	0	0	0.0112453	0	0	0.0697249	0	0	0	0	0	0	0.0384482	0
5_9_4	0	0.029784	0.0166733	0	0	0	0	0.0210143	0	0	0	0.00707054	0	0	0.00811194	0.149008	0	0.108667	0	0.00636897	0	0	0	0	0.27562	0	0	0.0153908	0	0.182464	0.0264076	0	0.00585375	0	0	0.0239083	0	0	0.0253005	0.0220996	0.346446	0	0	0.0107428	0.12317	0.00715824	0	0	0.00750902
6_9_3	0	0.0642687	0	0	0.0154286	0.115302	0	0.0732472	0.0166154	0	0.0379265	0.0155576	0	0	0.0131066	0.601974	0	0.265615	0.0231945	0	0.0125648	0.0753886	0	0	0	0	0	0.0254391	0	0.0319408	0.0560384	0	0	0.191645	0	0.0650685	0	0.04626	0	0	0	0	0	0	0	0	0	0	0
1_5_2	0	0	0	0	0	0.167568	0.0111759	0.0267938	0	0	0	0	0.0373479	0.031911	0	0.175173	0	0.0321419	0	0.00742694	0	0	0	0	0	0.0567148	0	0.0153869	0	0.00904381	0.0287661	0	0	0.157263	0	0.0619208	0	0	0	0	0	0	0	0	0	0	0	0	0
1_6_2	0	0	0	0.0321902	0.0222123	0.118284	0.012872	0.0248735	0.012197	0	0.0186071	0	0.0376673	0.0481293	0	0	0	0	0	0	0	0	0	0	0	0.157941	0	0.0122522	0	0.0132109	0	0.0296079	0	0.0249188	0	0.086876	0	0.00834211	0	0	0	0	0	0	0	0	0	0	0
2_8_1	0.00558082	0.0306181	0.0142634	0	0	0	0.00535759	0	0.0113026	0	0	0.00418268	0.0189865	0	0	0.0962251	0	0.0224055	0	0	0	0	0	0	0.0165897	0.0329327	0	0.00639151	0.00612128	0	0	0	0	0	0.00561607	0	0	0	0	0	0.270629	0.0164487	0.00661474	0.00620352	0	0	0	0.122743	0.00922304
4_2_5	0	0.0217503	0	0.00915154	0	0	0	0.042054	0	0	0	0	0.0218016	0	0	0.0652099	0	0.0350057	0.00764338	0	0	0	0.00584796	0	0.0412332	0	0	0.00569406	0	0.0226121	0.0191136	0	0.00521186	0	0	0.0415	0.00619678	0.00821792	0	0	0.104114	0	0	0.00463733	0.00584796	0.0347902	0.012609	0.115902	0.00550939
4_6_2	0	0	0.0090033	0	0	0	0.00412718	0.0131544	0.00546572	0.0257909	0.00853321	0	0.0158554	0	0.0240778	0.469996	0	0.369055	0.00835793	0.00913078	0	0	0	0	0.0172656	0	0.00473271	0.00693174	0.0168513	0.0141742	0.0509682	0.0355829	0.00597564	0	0	0.0439807	0	0.0286193	0	0	0.0379015	0.0203411	0	0	0	0.0156084	0	0.0504902	0
4_8_5	0	0	0.0153893	0	0	0	0.00467606	0.020219	0	0	0	0.00544443	0.0194836	0	0	0.0704154	0	0.0186164	0.0102742	0	0	0	0	0	0	0	0	0.010845	0	0.0109328	0	0	0	0.051777	0	0.0512391	0	0	0.00519197	0.00726656	0.359332	0.011778	0.00740926	0.0086606	0.0476168	0	0	0.176889	0
4_9_2	0	0.0170048	0.00692445	0	0	0	0.0117103	0	0.0124501	0	0	0.005202	0.020415	0	0.00921333	0.300237	0	0.131564	0	0.00905149	0	0	0	0	0	0	0	0	0.00839257	0.0102306	0.0269464	0	0.00505172	0	0	0.0230275	0	0.00861221	0	0	0.0208658	0	0	0	0	0.023409	0	0	0
5_3_3	0	0	0.0103112	0	0	0	0.00627686	0.0214067	0	0	0	0.00573212	0.0233232	0	0.00899578	0.126901	0	0.0618783	0.0102274	0.00725786	0.00677467	0	0.00965426	0	0	0	0	0.00820984	0.00429078	0.0145171	0.0216419	0	0	0.0212146	0	0.0533939	0	0.0210394	0	0	0.0884953	0.0245552	0	0	0	0.01604	0	0.0976472	0
5_8_3	0	0	0.00850014	0	0	0	0	0.0189008	0	0	0	0	0.0226757	0	0	0.100739	0	0.0135377	0.0092291	0	0	0.0263986	0	0	0	0	0	0.00626121	0	0.010648	0	0	0	0.102002	0	0.0460934	0	0.0120668	0	0	0.104514	0.035107	0	0	0	0.0143578	0	0.0708128	0.00601388
6_9_4	0	0	0	0.0120283	0.00568324	0.0629041	0	0.0221574	0.00969747	0	0	0	0.0175677	0	0.00637386	0.274033	0	0.0864715	0	0.00933777	0	0	0	0	0	0	0	0.00759683	0	0.0106758	0.0732634	0	0	0.109161	0	0.0292219	0	0	0	0	0	0	0	0	0	0	0.00697815	0	0
1_8_3	0	0	0	0.0489652	0.0160539	0.103282	0.00648826	0.044774	0.0184943	0	0.0249414	0	0.0392329	0.0159478	0.0240733	0.32603	0.00721594	0.246667	0.00921681	0.0118474	0.0135068	0	0	0	0.0214049	0	0	0.0114605	0	0	0.0514754	0.0237292	0	0.0295908	0	0.0642985	0	0.0168645	0	0	0	0	0	0	0	0.0472684	0	0	0
2_10_1	0	0.0138376	0	0	0	0	0.00381658	0.0194026	0.00662406	0	0	0	0.0182636	0	0	0.105995	0	0.0275053	0	0	0.00438607	0	0	0	0.0138975	0	0	0.00656411	0	0.0141473	0	0	0	0.0689781	0	0.0446799	0	0.0103108	0	0	0.0316816	0.0117894	0	0	0	0.00781299	0	0.0232092	0
2_5_1	0	0	0	0.0397596	0.0171416	0.125873	0	0.0416629	0.0066307	0.0190571	0.0248037	0	0.0228022	0.0188729	0.0149682	0.2626	0.00548874	0.185205	0	0.0103881	0.00810419	0	0	0	0.0170679	0	0	0.00597991	0	0.0194623	0.0308819	0	0	0.0275297	0	0.0286839	0	0.0359531	0	0	0	0	0	0	0	0.0118739	0	0	0
4_10_2	0	0	0.0102176	0	0	0	0.00779479	0.0120627	0.0109515	0	0	0	0.025557	0	0	0	0	0	0.00865386	0	0	0	0	0	0.0237028	0.132688	0.00436089	0.00966886	0.00424569	0.0203345	0.0335274	0.0315867	0	0.012228	0	0.0603074	0	0.0175237	0.00582947	0	0.0802005	0.0442901	0.00389695	0	0	0.0248194	0	0.0794119	0
4_3_2	0	0.0174517	0.00970086	0.0116467	0	0	0.00768304	0.0165528	0.00920378	0	0	0	0.0232608	0	0	0.128006	0	0.0781023	0	0.00522627	0.00665954	0	0.0130637	0	0	0	0.00357009	0.00773827	0.00387374	0.0102116	0.0164405	0.0170478	0.00392894	0.0163645	0	0.06849	0	0.023175	0	0	0.0278699	0.0242177	0	0	0	0.0173336	0	0.0387649	0
1_10_3	0	0	0	0.0499423	0.0250439	0.140043	0.00966817	0.0359607	0.0107441	0.0455079	0	0	0.0341444	0.0954879	0	0	0	0	0.0140212	0	0	0	0	0	0	0.162948	0	0.0107602	0	0.00993726	0	0.0352652	0	0	0	0	0	0.0158973	0	0	0	0	0	0	0	0.0543107	0	0	0
1_5_3	0	0.0416619	0	0.0152682	0	0.0856967	0	0.0413507	0	0	0	0	0.0309644	0.0177384	0	0.102268	0	0.0261602	0.0166103	0	0	0.0155016	0	0.0640877	0.0203641	0.0849965	0	0.00888865	0.0076244	0	0	0	0.007391	0	0	0.00978335	0	0.0164352	0	0	0	0	0	0	0	0	0	0	0
2_4_3	0	0.0272944	0	0	0.028213	0.096614	0.00655735	0.0285692	0	0	0	0	0.0272804	0.0418754	0	0	0	0.275212	0	0	0	0	0.0276018	0	0.0417798	0.378546	0	0.0103763	0	0.0403146	0.0745441	0	0	0.0295156	0	0.0535405	0	0.0235305	0	0	0	0	0	0	0	0	0	0	0
4_10_1	0.00447024	0	0.0119316	0.0115782	0	0	0.00566269	0.0186656	0.0127584	0.0217133	0	0	0.0176288	0	0	0.229974	0	0.15844	0.00757116	0	0	0	0.017274	0	0.0142152	0	0	0.00586413	0.00480615	0	0	0.021043	0.0043664	0.0101265	0.00544703	0.0559185	0	0.0080222	0.00590147	0.00444108	0.129873	0.0262034	0	0.00520853	0	0	0.00583975	0.135551	0
5_2_1	0	0	0.0136756	0	0	0	0.0103656	0.0142707	0	0	0	0	0.0279538	0	0.0071989	0.10132	0	0.0475312	0.00972022	0.00640105	0.00309362	0	0	0	0.0124037	0	0.00308973	0.0066048	0.003625	0	0.0377984	0	0.00507669	0	0	0.0139545	0	0.00941699	0.00888695	0.00907523	0.248023	0	0	0.00989212	0.0548247	0.0125547	0.00380326	0.160459	0
5_3_1	0	0	0.02093	0	0	0	0.00573445	0.0135582	0.0251604	0.0113948	0	0	0.0139657	0	0.0051121	0.0769186	0	0.032673	0.00890543	0	0.00377851	0.0102168	0	0	0.0239232	0.0289538	0	0.00325248	0	0.024916	0.0164254	0	0.00332657	0	0	0.0186333	0	0.00603821	0.0111725	0.00900175	0.180302	0	0	0.00560109	0.0410969	0.00934997	0	0.145162	0
6_1_5	0	0	0.0103135	0	0	0	0.00531951	0.0211356	0.00776059	0.0154703	0	0.00618406	0.014026	0	0	0	0	0	0.012002	0	0	0	0	0.0251533	0.0202202	0	0.00474993	0.00444479	0	0	0.0104763	0	0	0.0152466	0.00742494	0.0443462	0	0.0089913	0.00371247	0	0.123529	0	0	0.00499403	0.00780127	0.0107916	0	0.115575	0
1_3_3	0	0.0530232	0	0	0.0178303	0.131213	0.00723442	0.0334683	0.0121158	0.0300631	0	0	0.0298	0.0583577	0	0.101896	0	0.0489018	0	0	0	0	0.0065329	0	0.0370636	0.0357921	0	0.00743903	0	0.0324745	0.0229309	0	0	0.0315684	0	0.0427196	0	0.0454673	0	0	0	0	0	0	0	0.0321238	0	0	0
1_6_3	0	0.0876228	0	0.026226	0.0180416	0.0877397	0	0.0329635	0	0.0439332	0.0279595	0	0.0295126	0.0351722	0	0	0	0	0.021843	0	0	0	0	0	0.0232602	0.0979752	0	0.0109325	0	0	0	0.0326897	0	0.0235631	0.00931759	0.0669826	0	0.0468627	0	0	0	0	0	0	0	0	0	0	0
2_1_1	0	0	0	0.0299054	0.0127833	0.10611	0.00727979	0	0.0108032	0.0469547	0.0195098	0	0	0.0200485	0.0315069	0.45059	0	0.345077	0	0.0114293	0	0	0	0	0.0122446	0	0	0.00559088	0	0.0077457	0.0613832	0	0	0	0	0.020893	0	0.0391362	0	0	0	0	0	0	0	0.0286678	0.0124484	0	0
2_2_1	0	0.0375325	0.0162205	0	0	0	0.00615844	0	0	0.0194756	0	0	0.0185616	0	0	0.0770064	0	0.0408275	0.0100816	0	0.00461397	0	0	0	0.040603	0	0	0.00593781	0	0.0163051	0.0235751	0	0.00381783	0	0	0.0129358	0	0.0396098	0.00904581	0.00512244	0.141764	0	0	0.00518959	0.0170364	0	0.00590813	0.152214	0.00494018
5_10_2	0	0	0	0	0	0	0.00716067	0.024204	0.0106552	0	0	0	0.0177545	0	0	0.133723	0	0.035227	0	0	0.00522336	0	0	0	0.0119426	0	0	0.0060694	0	0	0	0	0	0.0654392	0	0.0611722	0	0	0.00652307	0.0063882	0.269187	0	0.00793313	0	0.0150815	0	0	0.116704	0.00801896
4_6_5	0	0.0168259	0	0	0	0	0.00631338	0.0179273	0.0111812	0	0	0.00503497	0.0191663	0	0	0.0690244	0	0.0165898	0	0	0	0	0	0.0258141	0	0.0588364	0	0.00532016	0	0.018773	0	0	0	0	0	0.0156064	0	0.011132	0	0.00421876	0.198232	0	0	0	0.00674608	0.0219985	0	0.0689359	0.00683458
5_7_4	0	0.0181266	0.0139942	0	0	0	0.00582999	0.0238002	0.0143963	0	0	0	0.0165295	0	0	0.0999028	0	0.00943743	0.00924757	0	0	0	0	0	0.0212649	0.026436	0	0.00455677	0	0	0	0	0	0.0516658	0.0113249	0.0387661	0	0.00744943	0.0100294	0.0078515	0.296123	0	0	0.00670114	0.038431	0.00828707	0	0.174308	0
6_7_2	0	0	0	0	0	0.0563761	0	0.0376717	0.010156	0.0246558	0	0	0.0188281	0.00788369	0	0.219723	0	0.0693764	0	0.00751269	0	0	0	0.0501773	0	0.0444423	0	0.00596687	0	0.0125984	0	0	0	0	0	0	0	0.0580301	0	0	0	0	0	0	0	0.0382436	0	0	0
2_2_3	0.00951803	0.0356445	0	0.0438846	0	0.08112	0.0116697	0.113521	0	0	0.010412	0.00871032	0.0547161	0.0119286	0	0	0	0	0	0	0	0	0.00690379	0	0.0262008	0.0790126	0	0.0199014	0	0.0260502	0.0198701	0	0	0.0267267	0	0.0409676	0.00813211	0.0230716	0	0	0	0	0	0	0	0.0251666	0	0	0
2_5_3	0.00664136	0.0230015	0	0.0509171	0.00895245	0.0859849	0	0.098331	0	0	0.01293	0	0.0398603	0.0235488	0	0.0607818	0	0.0217851	0.0113973	0	0	0	0	0	0	0	0	0.0128205	0	0.0154843	0	0	0	0.0272952	0	0.0262492	0.00897678	0.0189996	0	0	0	0	0	0	0	0.018282	0	0	0
4_2_4	0	0	0.0100463	0	0	0	0.00659918	0.018	0.0060762	0	0	0	0.01597	0	0	0	0	0	0	0	0	0	0	0	0	0.0119142	0	0.00620323	0	0.0122457	0	0	0	0.0645522	0.00421332	0.0520039	0	0	0	0	0.125303	0.0210463	0	0	0	0	0	0.0551793	0
4_3_4	0	0	0.00997585	0	0	0	0	0	0.00649469	0	0	0	0.0136129	0	0	0.0341985	0	0.0114203	0.00905101	0	0	0	0	0	0.010246	0.0204817	0	0.00534124	0	0	0	0	0	0.0211467	0	0.0620061	0	0.00911335	0	0	0.0518329	0.0296366	0	0	0	0.00708701	0	0.0709948	0
5_6_5	0	0.0313043	0.010609	0	0	0	0	0.0210631	0	0	0	0	0.00962167	0	0.0211309	0.293964	0.00612728	0.224183	0.0119448	0	0.00859562	0.016804	0	0	0.17774	0	0	0.0044914	0	0.118451	0.0799257	0.0143551	0	0	0	0.0963038	0	0.0157006	0	0	0.0670613	0.0233088	0	0.00322336	0	0.0185851	0.0161652	0.0861594	0
5_8_2	0	0.0264407	0	0.0183198	0.0132203	0.141923	0	0.0439132	0.00863238	0.019279	0	0	0.0184957	0.0436415	0	0.21955	0	0.0650786	0	0	0	0	0	0	0	0.0576931	0	0	0	0.0123411	0.0224921	0	0	0.113788	0	0.0429221	0	0.00744942	0	0	0	0	0	0	0	0.0146271	0	0	0
5_9_2	0	0.0378557	0.0101071	0	0	0	0	0.029086	0	0	0.0106278	0.00381824	0.0108319	0	0.0225419	0.281661	0.00619698	0.184347	0	0.0067789	0.00804484	0	0	0	0.0613674	0	0	0.00332819	0	0.0534655	0.0286266	0	0	0.0197752	0	0.0807138	0	0.0082286	0	0	0.0533124	0.0249615	0	0	0	0.0190912	0	0.0640422	0
6_4_4	0	0.0161344	0.0139219	0	0	0	0.010552	0.0183356	0	0	0	0	0.0283656	0	0	0.0841779	0	0.0212062	0	0	0	0	0	0	0	0.0314178	0	0.00692122	0	0.048857	0	0	0.00521928	0	0	0.0211835	0.00582063	0.0311568	0	0	0.204925	0	0	0	0.00813527	0	0	0.0763603	0.00938336
1_4_3	0	0	0	0.015301	0.0171922	0.161119	0.00701058	0.03256	0.014088	0.0493033	0.0308599	0	0.0200766	0.118578	0.00808987	0.151845	0	0.129199	0	0.0079084	0.00651392	0	0	0	0	0	0	0.00487111	0	0.00544418	0.0340023	0.015301	0	0.0192075	0	0.0417196	0	0.0243556	0	0	0	0.0173354	0	0	0	0.0137442	0	0	0
1_9_3	0	0.0337868	0	0	0.0245499	0.191742	0.015805	0.0675547	0.0214456	0	0.0211806	0	0.0386135	0.076962	0.0104862	0.172701	0	0.0960416	0.0127954	0	0.0108269	0.0208967	0	0	0.0200071	0.0557056	0	0.00918017	0	0	0.030834	0	0	0.0489861	0	0.0379699	0	0.0618194	0	0	0	0	0	0	0	0.0161457	0	0	0
2_10_3	0	0	0.00510302	0	0	0	0	0.0217523	0.0152988	0	0	0	0.0171235	0	0	0.0955657	0	0.0254533	0	0	0	0.0197008	0	0	0.00888647	0.023711	0.00513395	0.00765969	0	0.0075566	0.0156905	0	0	0	0	0	0.00446386	0.00893802	0	0	0.155596	0	0	0	0	0	0	0.0599992	0
2_3_3	0	0	0	0.0310738	0.0116964	0.0941411	0	0.0374725	0	0.0331981	0.0180821	0	0.0208022	0.00896335	0	0	0	0.0544407	0.00682613	0	0	0.0168775	0	0	0	0.0574587	0	0.00948146	0	0	0.0250119	0	0	0	0	0	0	0.0139113	0	0	0	0	0	0	0	0.00768102	0	0	0
4_10_5	0	0	0.0122915	0	0	0	0.00767879	0.0138835	0.0153108	0	0	0	0.0149846	0	0	0.138529	0	0.054497	0	0.00417602	0	0	0	0	0.0381907	0	0.00335719	0.00550435	0	0.0206156	0.0177468	0	0	0.043407	0.00723298	0.0168599	0	0.00822318	0.00695094	0.0107812	0.333108	0	0.00806091	0.00692334	0.051013	0	0.00625707	0.154513	0
4_2_3	0	0.0146739	0.0142486	0	0	0	0.00622046	0.0470123	0.0164417	0	0	0.00612742	0.0292681	0	0	0.0456832	0	0	0.00991552	0	0	0	0	0	0	0	0	0.0070977	0	0.0112181	0	0	0.00550271	0	0	0.030863	0.00623375	0.0242305	0.00618058	0.00774899	0.296376	0	0.00591475	0	0.0187145	0	0	0.137847	0.0115105
4_7_3	0	0.0215375	0.00810813	0.00641853	0	0	0.00717593	0.0370158	0.0117009	0	0	0.00565141	0.0311216	0	0	0.0724779	0	0.0331414	0.00797218	0	0	0	0.00675839	0	0	0	0	0.0050785	0	0.0103803	0.0162454	0	0.00546692	0	0	0.0362098	0.0134003	0.0367827	0	0	0.0920734	0	0	0.00393269	0.00493285	0.014148	0	0.101046	0.00510764
5_8_1	0	0.0128087	0.011437	0	0	0	0.00642326	0.0401666	0.0104626	0	0	0.00501374	0.0306405	0	0	0.0664557	0	0.0189008	0.00961124	0	0.0046448	0	0.00347178	0	0.0152682	0	0	0.00568539	0	0	0.0161007	0	0	0.0133195	0.00551511	0.0528713	0	0.0177562	0.0109545	0.0111154	0.243951	0	0	0.00787062	0.0476873	0.00629082	0	0.193767	0
1_10_2	0	0.0359041	0	0.0234708	0.0101051	0.0568806	0.00596168	0.018099	0.0176297	0	0	0	0.0186278	0.0130772	0	0	0	0.0690387	0	0.00570689	0.00780439	0	0.0121391	0	0.0215124	0.116947	0	0.00871507	0	0.0166787	0.0547665	0.0151591	0.00403856	0.0197292	0	0.0283073	0.00458927	0.0143145	0	0	0	0	0	0	0	0	0	0	0
1_7_2	0	0	0	0.0212337	0	0	0.00354968	0	0.0139814	0	0	0	0.0108744	0	0	0.0837516	0	0.0361649	0	0.00515951	0.00568271	0	0.00743743	0	0	0	0.00410507	0.00411312	0	0.0104559	0.0219259	0	0	0.0162996	0	0.0321886	0	0.00909556	0	0	0.0136272	0.00839528	0	0	0	0	0.00443509	0.0219179	0
2_2_2	0	0	0.00929105	0	0	0	0.00610943	0.0202557	0.00967578	0	0	0	0.0280505	0	0	0	0	0	0.00927606	0	0	0	0	0	0	0	0	0.00716827	0.00527363	0.00669645	0	0	0.00522945	0	0	0	0	0.00432094	0.0106364	0.0182675	0.349874	0	0.00712379	0.0051583	0.0386339	0	0	0.100335	0.00844895
2_9_2	0	0.0107624	0.00737994	0	0	0	0.00553496	0.0172441	0	0	0	0	0.0257084	0	0	0	0	0	0.0102931	0	0	0	0	0	0.0144848	0	0	0.00563206	0.00390036	0	0	0	0	0	0	0	0	0.00614186	0.0158604	0.0154477	0.246216	0	0	0.00835099	0.0760409	0.00740422	0	0.1755	0
5_5_1	0.00627307	0	0	0	0	0	0.0145914	0.0216997	0	0	0	0	0.0274867	0	0	0.0784396	0	0.0193971	0.0115856	0	0	0.0125432	0	0	0.0302803	0.0262475	0	0.00724584	0	0.0265014	0	0	0.00966527	0	0	0	0.0139554	0.00934095	0.00692157	0.00719595	0.263457	0	0.00571186	0	0.0177217	0	0	0.123815	0.0064349
5_6_1	0.00718022	0	0	0.0293781	0.0116329	0.112715	0.0116822	0.0292138	0.0153134	0	0	0	0.0313169	0.0252868	0	0.143079	0	0.0362461	0.0121751	0	0	0	0	0	0.0301339	0.0522496	0	0.00640797	0	0	0	0	0.00798532	0	0	0	0.02205	0.0167922	0	0	0	0	0	0	0	0	0	0	0
6_9_2	0	0.0171972	0	0.0115748	0	0.0532904	0	0.0227951	0.0116848	0	0	0	0.0189328	0	0	0.11532	0	0.0324387	0.0104992	0.00556127	0	0	0	0	0.017735	0.0343332	0	0.00482792	0	0.0145571	0	0	0.00546349	0	0	0	0.0119659	0.0085558	0	0	0	0	0	0	0	0.0179305	0	0	0
1_4_5	0	0	0	0.0408502	0	0.0164484	0.00663396	0.0300008	0	0	0	0	0.0142914	0	0	0.494018	0.00638903	0.427159	0	0	0	0	0	0	0.249192	0	0	0.00654256	0	0.215331	0	0.0754718	0.00574519	0	0	0.0204355	0.00639634	0.0275364	0	0	0	0	0	0	0	0.0112037	0.0110384	0.0159477	0
2_5_4	0	0	0	0	0	0.00924053	0.0117584	0.0966388	0	0	0	0.0184357	0.0513499	0	0.0297208	0.315966	0.00814896	0.231073	0	0	0.0147673	0	0.024164	0	0.0298198	0	0	0.0143956	0.00416027	0.0273876	0.0491711	0.0245903	0.00544702	0	0	0.0434885	0.0105453	0.00731109	0.0114453	0.00786736	0.157587	0	0	0.00778132	0.0236255	0	0	0.173003	0.00591153
2_6_4	0	0	0.00844257	0	0	0	0.00880579	0.0690327	0.00933591	0.0215285	0	0.0066068	0.0324646	0	0.0149316	0.203525	0	0.141786	0	0	0.00789282	0	0	0	0.0135572	0	0	0.00930646	0	0	0.0182791	0	0.00605705	0	0	0.0347225	0.0157464	0.00750996	0.0061454	0	0.131351	0	0	0.00517353	0.0141757	0.00529133	0	0.137771	0.00697003
1_6_4	0	0	0	0.0478732	0.0140961	0.10312	0	0.0588424	0.0310682	0.0284597	0	0.00816001	0.0381079	0.0246807	0	0.147566	0	0.0860146	0	0	0.00710657	0	0.0124741	0	0.0858975	0	0	0.0119056	0	0.0503647	0.0790585	0	0.0092469	0	0	0	0	0.0175741	0	0	0	0	0	0	0	0.0408837	0	0	0
1_9_4	0	0.0386471	0	0.0230497	0.0136249	0.12194	0	0.0692233	0	0	0	0	0.0326957	0.0227684	0	0.125385	0	0.0563584	0	0	0	0	0	0	0.0742229	0	0	0.00817881	0	0.0417026	0	0	0	0	0	0	0	0.0121479	0	0	0	0	0	0	0	0.0175219	0	0	0
2_3_2	0	0.0322403	0	0.0172718	0	0.0714812	0.00929202	0.0479096	0.0156441	0	0	0	0.0382498	0	0	0.0947638	0	0.0147334	0	0	0	0	0	0	0.0172293	0	0	0.00891963	0	0	0	0	0	0	0	0	0	0.0106928	0	0	0	0	0	0	0	0	0	0	0
2_4_2	0	0	0	0.0280385	0.0102689	0.0611389	0.007092	0	0.0166227	0.0145795	0	0	0.0316108	0.0105325	0	0.0822831	0	0.0424993	0.0107566	0	0	0.00993935	0	0	0.0377273	0.0383074	0	0.0102689	0	0.0379119	0	0	0.00710518	0	0	0	0	0.0197205	0	0	0	0	0	0	0	0.031914	0	0.0196546	0
4_7_1	0	0	0.011481	0	0	0	0.00570493	0.028606	0.00937958	0	0	0	0.0195111	0	0	0	0	0	0.0108709	0	0	0	0	0	0	0	0	0.00767148	0	0.0106065	0.0626548	0.0354975	0.0066882	0	0	0.0298838	0	0.00513056	0.00661644	0.00413787	0.136924	0.0285785	0.00769104	0	0	0.0292967	0	0.110361	0
5_10_5	0	0	0	0.0189905	0.0135229	0.125576	0	0.0723741	0.0261017	0	0.0474289	0	0.0282829	0.0228832	0	0.0912235	0	0.0251609	0	0	0	0	0	0	0.161689	0	0	0	0	0.139701	0	0	0	0	0	0	0	0.0108376	0	0	0	0	0	0	0	0	0	0	0
5_1_2	0	0	0.0174348	0	0	0	0.0069865	0.0331952	0	0	0	0	0.0299485	0	0	0.0896927	0	0.0265368	0.0143909	0	0	0.0132155	0	0	0.219039	0	0	0.0103833	0	0.148463	0	0	0.0089	0	0	0.0315357	0	0.06052	0	0.00642283	0.308118	0	0	0	0.0271747	0.0183654	0	0.174189	0.0173995
5_2_2	0	0.0357318	0	0	0.0133376	0.125754	0.00960106	0.0725771	0.0164554	0	0	0	0.0365979	0.0173215	0	0.215628	0	0.0239532	0	0	0	0	0	0	0.0244481	0	0	0.0138572	0	0	0.0396168	0	0	0	0	0	0	0.106329	0	0	0	0	0	0	0	0.0462732	0	0	0
1_2_3	0	0	0	0.0135321	0.0125915	0.0563593	0.00967542	0	0.0138588	0.028093	0.0100434	0	0.0309613	0.0122421	0.0152119	0.235419	0	0.18984	0	0	0.0107773	0	0.0142182	0	0.0273923	0	0	0	0	0.0230262	0.0307118	0	0.00581869	0	0	0	0	0.0182128	0	0	0	0	0	0	0	0	0	0.0187559	0
1_7_3	0	0	0	0	0.0117511	0.0669697	0.0105674	0.0295773	0.0139045	0.0426689	0.019067	0	0.0323725	0	0.0136906	0.231	0	0.172202	0	0.00811451	0.00851382	0	0	0	0.0256983	0	0	0.00715902	0	0	0.0254844	0	0	0	0	0	0	0.0186391	0	0	0	0	0	0	0	0	0	0	0
4_1_2	0	0	0.0126475	0	0	0	0.00399941	0.0239588	0.0106525	0.010709	0.0404646	0	0.0167505	0	0	0.0793577	0	0.0717635	0	0	0	0	0.00490281	0	0.0205052	0.0764311	0	0.00514748	0	0.0161953	0	0	0.00386767	0	0	0.0383661	0	0.014859	0	0	0.065835	0.0348749	0	0	0	0.0401729	0.00615439	0.06368	0
4_8_2	0	0	0	0.019871	0	0.0269322	0.00558226	0.0303514	0.013712	0	0	0	0.0186319	0	0	0.114898	0	0.0341604	0	0	0	0.0146712	0	0	0.0108799	0.0289166	0	0.00483699	0	0	0	0	0	0	0	0.0292119	0	0.0162512	0	0	0	0	0	0	0	0.0393389	0.0116436	0	0
1_10_5	0	0.0479572	0	0	0.0188044	0.140127	0.00552656	0.0191567	0	0	0.0129456	0	0.0126235	0.0677179	0.0105699	0.163079	0	0.124745	0	0.00608022	0.00794254	0	0	0	0.0135194	0	0	0.00511383	0.00835527	0	0.0223378	0	0	0.0211298	0	0.0336727	0	0.0162777	0	0	0	0	0	0	0	0.0927737	0	0	0
1_3_5	0	0	0	0.00771655	0.0220645	0.162047	0.00648301	0.0217492	0	0.0270914	0.0140883	0	0.01445	0.0843441	0.00872749	0.200398	0	0.174114	0	0.00548135	0.00627897	0	0	0	0.0289742	0	0	0.00722499	0.00677053	0.0269986	0.0323965	0	0	0.0200333	0	0.0386106	0	0.0155166	0	0	0	0	0	0	0	0.103237	0	0	0
2_1_3	0	0	0	0.0189752	0.0129951	0.142108	0	0.0346974	0.00740935	0	0	0	0.0236245	0.0413675	0.00836221	0.313558	0	0.106672	0	0.0101529	0.00957794	0	0	0.106129	0	0	0	0	0	0.00923293	0.0617062	0	0	0	0	0.0302288	0	0.0122065	0	0	0	0	0	0	0	0	0	0	0
2_8_3	0	0.0178877	0.00999609	0	0	0	0.0106976	0.0334687	0.00750044	0	0	0	0.0283965	0	0	0.129585	0	0.0175505	0.0122219	0.00547694	0.00577372	0	0	0	0	0	0	0	0	0.00682594	0.0210309	0	0	0	0	0.034359	0	0.0157563	0	0	0.0302986	0.0106976	0	0	0	0	0	0.0160936	0
4_2_2	0	0	0	0	0	0	0	0.0254094	0	0	0	0	0.0232623	0	0	0.094917	0	0.0264271	0	0	0	0	0	0	0.10328	0	0	0.00847323	0.0116383	0.0768263	0	0	0	0.0948087	0	0.0911689	0	0.00808375	0	0	0.158435	0.0178633	0	0	0	0.112048	0	0.0627196	0
4_5_2	0	0	0	0	0	0.00513861	0.00729753	0	0.0246978	0	0	0.00491657	0.0196086	0	0	0.116711	0	0.106802	0.00833218	0	0.00532432	0	0.00870572	0.016818	0.161291	0	0.00360416	0.00801124	0.0130606	0.100119	0.0203529	0.0171399	0	0.0106697	0	0.0763537	0	0.00500479	0.00741351	0.00432674	0.133301	0.0360594	0	0.00648466	0.0204294	0.0765249	0	0.158144	0
5_4_1	0	0.0340926	0	0	0.0141046	0.116125	0.0100832	0.0398969	0	0	0.0255744	0	0.0395601	0.0493858	0	0.0974839	0	0.0291006	0	0	0	0	0	0	0.148732	0	0	0.00909268	0.0199682	0.145166	0	0	0	0.142016	0	0	0	0	0	0	0	0	0	0	0	0	0	0	0
5_7_1	0	0	0.0122544	0	0	0	0.00818353	0.0148124	0	0	0	0.00847277	0.0329362	0	0	0.101723	0	0.0542364	0	0	0.00565238	0.0100729	0	0	0	0	0	0.00608685	0.0172168	0.0340665	0.0194116	0	0	0	0	0.0330527	0	0	0.00814645	0.00545876	0.168973	0	0	0.00709777	0.0209205	0.0116244	0	0.160854	0
1_7_4	0	0.0292911	0	0.0238554	0.0117362	0.0783361	0.00504039	0.0228547	0.00773354	0.0153312	0	0	0.0221752	0.0146394	0	0.0795838	0	0.0381982	0	0	0	0.0107479	0.00502804	0.0456724	0.015047	0	0	0.0090307	0.0079312	0	0.0177649	0	0	0	0	0	0	0.0106491	0	0	0	0	0	0	0	0.0468089	0	0	0
1_8_4	0	0.0234054	0	0.01745	0.0108067	0.0668765	0.0055753	0.0147257	0.00805523	0	0	0	0.0160018	0.0180654	0	0.0529835	0	0.0256229	0	0.00344836	0	0	0.00694198	0	0.0151601	0	0	0.00657994	0.00843536	0	0	0	0.00359317	0	0	0.0146261	0	0.0102546	0	0	0	0	0	0	0	0.0305284	0	0	0
2_10_4	0	0	0.0120163	0	0	0	0.0100741	0.0339056	0	0	0	0.00515072	0.0269886	0	0	0.0702849	0	0.011806	0	0	0	0	0	0	0	0.0304284	0	0.00769536	0.00778303	0.0540864	0	0	0	0.0705878	0	0.0432488	0	0.0095716	0	0	0.112854	0.0237986	0	0	0	0.0377862	0	0.0630017	0.00449353
2_9_4	0	0.0610098	0	0.017783	0	0	0	0.0329948	0.00826015	0.0319366	0.00790274	0	0.0228271	0	0	0	0	0	0	0	0	0	0	0	0.0230195	0.0702009	0	0.00482779	0.00559862	0	0	0	0	0.0224486	0	0.0584928	0	0.0166892	0	0	0.048325	0.0378109	0	0	0	0.0558071	0	0.0789823	0
4_10_3	0	0	0	0.0123471	0	0.0116816	0.00902794	0.0234121	0	0	0	0	0.0264529	0.00620729	0	0	0	0	0	0	0	0	0.0130545	0	0.176417	0.136494	0	0.011737	0.0157548	0.164906	0.0429557	0	0.00427737	0	0	0.0301276	0	0.0101567	0.0120526	0.00514026	0.101224	0	0	0.00551794	0.0109393	0.0697352	0	0.116601	0
4_1_3	0	0.0161881	0.0118457	0.0118356	0	0	0.00857373	0.0256101	0	0	0	0.00419093	0.0249133	0	0	0.0655098	0	0.0395462	0.00950281	0	0	0	0.00567543	0	0	0	0.00528158	0.0166122	0.0162285	0.196358	0.0150268	0	0.00541286	0	0	0.0254889	0	0.0108257	0.0151782	0.0131282	0.193621	0	0	0.00788703	0.0322954	0.0434241	0	0.214969	0.00674588
5_4_2	0	0	0	0.0412214	0.0206211	0.125435	0.0101439	0.0534483	0	0	0	0	0.0270574	0.0204128	0	0.0898373	0	0.0122685	0	0	0	0	0	0	0.184882	0	0	0.0105605	0.027724	0.163719	0	0	0.0103939	0	0	0	0	0.0133308	0	0	0.0118311	0	0	0	0	0.0524276	0	0	0
5_6_3	0	0.042591	0	0	0.0108621	0.104879	0	0.0251025	0.00856238	0	0	0.014812	0.0169429	0.0486068	0	0.0292472	0	0	0.0161633	0	0	0	0	0	0	0.0200222	0	0.00692526	0	0	0	0	0	0	0	0.0194245	0	0.0157475	0	0	0.0771004	0.0252714	0	0	0	0.00736703	0	0.0471905	0.00552202
5_7_3	0	0	0	0	0	0	0.00538081	0.013292	0.00916137	0	0	0.0121318	0.0159024	0	0	0.0138621	0	0	0	0	0	0	0	0	0.013032	0	0	0.00571086	0	0	0	0	0	0	0	0.020213	0	0.00777117	0.0118118	0.0107516	0.244867	0	0.00496074	0.00412062	0.0291544	0.00505076	0	0.13383	0.00975146
1_6_5	0	0	0	0.0367049	0.012729	0.0672306	0	0	0	0	0.0387008	0	0.0240554	0.0117895	0	0	0	0	0	0	0	0	0	0	0	0.142168	0	0.0101752	0	0.012178	0.0631364	0	0	0.0240686	0	0.0329901	0	0.0123577	0	0	0	0	0	0	0	0.0124115	0	0	0
1_7_5	0	0	0	0.0416964	0.00864894	0.0677233	0.00736762	0.0225166	0.0128266	0.0378792	0.0224232	0	0.029644	0.0106243	0	0.0976476	0	0.0436852	0.0118256	0.00658013	0	0	0	0	0.0192733	0.0472221	0	0.0111048	0	0	0	0	0	0.0337015	0	0.0398812	0.00633989	0.0111182	0	0	0	0	0	0	0	0.0125863	0	0	0
2_8_5	0	0	0.00811654	0	0	0	0.00441241	0.0144145	0	0.0169031	0	0.00669041	0.0159364	0	0	0.0358066	0	0.00925554	0	0	0	0	0	0.0264266	0.00808783	0	0	0.00733169	0	0	0	0	0	0	0	0.0130458	0	0.0142327	0.00544612	0.00444113	0.194644	0	0.00475698	0	0.0112847	0.00826969	0.00746569	0.0904114	0.00770497
2_9_5	0	0	0.0109386	0.0104053	0	0	0.00507202	0.014465	0.00888147	0.0388673	0	0.0043972	0	0	0	0	0	0	0.0105467	0	0	0	0	0	0.00747742	0.0205493	0	0.00691144	0	0	0	0	0	0	0	0.0204404	0	0	0.00774952	0.00588833	0.188633	0.0361027	0	0.00641077	0	0.00710735	0.00614955	0.200062	0.00663933
5_10_3	0	0	0.0155873	0	0	0	0.00727505	0.0279607	0	0	0	0.00918877	0.029071	0	0	0.10711	0	0.0301228	0.011906	0	0	0	0	0	0.0292901	0.0578352	0.00601872	0.0121105	0	0	0	0	0	0.0752339	0.00607715	0.0535841	0.00910111	0.0155435	0.0095832	0.00964163	0.31889	0	0.00505455	0.0066761	0.031905	0.00832686	0	0.201408	0.0133668
5_5_3	0	0.035638	0.0137011	0	0	0	0.00878728	0.026412	0.0176999	0	0	0.00555316	0.0329178	0	0	0.0609845	0	0.0266376	0.0141775	0	0	0	0	0	0.0213101	0.0272393	0	0.0139268	0	0	0	0	0	0.0213477	0.00520217	0.0626893	0	0	0.012222	0.00976503	0.246257	0.057274	0	0.0115074	0	0.00638049	0	0.20034	0
6_7_1	0	0	0	0.0198041	0.0130317	0.121906	0.0124204	0.0417087	0.0202198	0.111237	0.0259519	0.0226885	0.0367224	0.0172614	0	0.411427	0	0.134497	0.0204149	0	0	0.0534652	0	0	0	0	0	0.0098532	0	0.0302197	0.0655523	0	0	0	0	0	0.0114179	0.0140941	0	0	0	0	0	0	0	0	0	0	0
1_5_5	0	0.0627464	0.0199432	0	0	0	0.00615394	0.0372711	0.015618	0	0	0.00585219	0.0222383	0	0.0136521	0.169924	0	0.100932	0.0112746	0	0.00711406	0.0141824	0	0	0.011805	0	0	0.00573331	0	0	0.0361098	0	0.00545899	0	0	0.0379112	0	0.00360275	0.00501093	0.00341987	0.137581	0	0	0.00617223	0.0164044	0.0431416	0	0.164913	0.00453544
1_8_5	0	0.014528	0.0150202	0	0	0	0.00828416	0.0346233	0	0	0	0.00496229	0.0288613	0	0	0.166626	0	0.0474494	0	0	0	0.0245039	0	0	0.022925	0	0	0.00621312	0	0	0.0450297	0	0.00698207	0	0	0.0367661	0	0.00648994	0	0	0.154128	0	0.00406006	0	0.00518785	0.0292099	0	0.0620492	0.00738192
2_2_4	0.00616333	0	0	0.0219834	0.00899961	0.0593412	0.00867147	0.0706863	0.0138483	0	0.0292459	0.00526921	0.0304909	0	0.0209874	0.328553	0	0.242842	0.0111877	0.0107221	0	0	0.0175656	0	0.0299789	0	0	0.00589427	0	0	0	0.0297343	0.00951521	0	0	0	0.00495681	0.00861446	0	0	0	0	0	0	0	0.0324881	0	0	0
2_7_4	0	0	0.00700331	0	0	0	0.00675423	0.051589	0.0225718	0.0240986	0	0.00449849	0.023048	0	0	0	0	0	0.00678489	0	0	0	0	0	0.0636885	0.110398	0	0.00430905	0	0.0626909	0	0	0.00542553	0	0	0.0314711	0	0.00463102	0	0	0.0732529	0.0241957	0	0	0	0.0294092	0	0.0782668	0
4_9_3	0	0	0.0134267	0.0179358	0	0	0.00808414	0.0408195	0	0.0325832	0	0	0.02876	0	0	0	0	0.043881	0	0	0	0	0	0	0.0514534	0.0980834	0	0.00672765	0	0.0483712	0.0356541	0	0.00545336	0	0	0.0373515	0	0	0	0	0.0747883	0.0158668	0	0	0	0.0414174	0.00630172	0.0874622	0
5_10_4	0	0.0518638	0	0.0352031	0.0112692	0.0960738	0	0.0843606	0	0	0.0326871	0	0.0295791	0.0172104	0	0.152018	0	0.0394106	0	0	0	0	0	0	0.0315876	0.0462397	0	0.00936635	0	0	0.0292196	0	0	0.151997	0	0.0301711	0	0.0125589	0	0	0	0	0	0	0	0	0	0	0
5_3_2	0	0.0315991	0.0139092	0	0	0	0	0.0278463	0	0	0	0	0.0237307	0	0	0.055846	0	0	0	0	0	0	0	0	0.0217915	0.0240376	0	0.00724059	0.0190571	0	0	0	0.00696157	0	0	0.0252793	0	0.00744986	0	0	0.216548	0	0	0	0.0112864	0	0	0.131251	0
5_3_4	0	0	0	0.0319855	0.0132354	0.115667	0	0.099876	0	0	0.0403526	0	0.0297185	0.0244284	0	0.24173	0	0.0658226	0	0	0	0	0	0	0.0225003	0.0602046	0	0.0101507	0	0	0.0280454	0	0	0.15529	0	0.0470816	0	0.0156447	0	0	0	0	0	0	0	0	0	0	0
5_6_2	0	0	0.0123263	0	0	0	0.00471644	0.0225117	0	0.0192261	0	0	0.0229569	0	0.00400633	0.0816104	0	0.033598	0	0.00482243	0.00436668	0.00984624	0	0	0.0194805	0	0	0.00629566	0.0117328	0.0177105	0	0	0.00650763	0	0	0.0272918	0	0	0.00706937	0.00547955	0.194847	0	0	0.00630626	0.0227873	0	0	0.172145	0.00673021
6_2_1	0	0.0174454	0.0139074	0	0	0	0.0081108	0.0239319	0	0	0	0.00556296	0.0163106	0	0	0.0248776	0	0	0.0166889	0	0	0	0	0	0.039675	0	0	0.00524031	0	0.0278037	0	0	0	0.0575544	0.0130507	0.0456385	0	0.0069092	0	0	0.162461	0	0	0	0.0048509	0	0	0.0610034	0
6_2_3	0	0.0202782	0.0201249	0	0	0	0.00679954	0.0367788	0.0141903	0	0.0176065	0	0.014913	0	0	0.0741817	0	0.0182854	0.0127122	0	0	0	0	0	0	0	0	0.0041498	0	0.0124822	0	0	0	0	0	0.0166649	0	0.00941643	0.0117596	0.0278332	0.553423	0	0.011464	0.00787257	0.114377	0.00820105	0	0.146042	0
6_3_1	0	0	0.0156855	0	0	0	0.00510633	0.0229296	0	0.0252262	0	0	0.0178844	0	0	0.155377	0	0.0844132	0.0113243	0	0	0	0	0	0	0	0.0047032	0.00568048	0.0111655	0.00873451	0.0273152	0	0.0108723	0	0	0.0333255	0	0.00665777	0.00748847	0.0104814	0.400138	0	0.00825808	0	0.032446	0	0	0.145762	0.0108112
6_7_3	0	0	0	0.0148666	0	0.0701926	0.00633572	0.0780453	0	0.0333741	0.0283055	0	0.0277701	0	0	0.275184	0	0.119861	0	0	0	0	0	0.0615903	0.0633393	0	0	0.00605016	0	0.0451531	0.0737977	0	0	0	0	0	0	0.0233975	0	0	0	0	0	0	0	0	0	0	0
1_10_4	0	0	0	0.0498364	0.011087	0.0612881	0.00902244	0.0266377	0	0	0.0323792	0.00868249	0.0284977	0.0108338	0	0	0	0.244866	0.0124117	0	0	0	0.0228916	0	0	0.241696	0	0.00689911	0	0	0	0.046089	0.00541116	0	0	0	0	0.00992903	0	0	0	0	0	0	0	0.0399287	0	0	0
4_3_5	0	0	0.0140573	0	0	0	0.00385922	0.0271949	0.0076914	0.0188904	0	0.0035797	0.021875	0	0	0.0665266	0	0.0282409	0	0	0	0	0.00615853	0	0.0196568	0	0	0.00449041	0	0	0.0250218	0	0.00462566	0	0	0.025662	0	0.00591507	0.00607738	0.00529291	0.158859	0	0	0.0077455	0.0251481	0	0	0.169977	0
5_2_3	0	0.0424124	0	0.051323	0	0.0988389	0	0.0485654	0	0	0.0235007	0	0.0280486	0.0216898	0	0.178252	0	0.0468986	0	0	0	0	0	0.064308	0.0415481	0	0	0.00913689	0	0	0	0	0	0.141951	0	0.0325141	0	0.0186648	0	0	0	0	0	0	0	0.0335842	0	0	0
5_9_3	0	0	0.0160832	0	0	0	0	0.0200591	0	0	0	0	0.0220195	0	0	0.151016	0	0.0410432	0	0	0	0	0	0	0.175645	0.0503894	0	0.00752389	0	0.0921228	0.0237451	0	0	0.0806782	0.00878017	0.0610333	0	0.00886301	0	0	0.167486	0.0317936	0	0	0	0.0196588	0	0.103802	0.00853168
1_2_4	0	0.233897	0	0.0462929	0.0371257	0.265332	0.00564346	0.0348144	0.00812897	0	0.0889059	0	0.0244234	0.150783	0	0	0	0.0703842	0	0	0	0	0.0129997	0	0	0.123885	0	0.00753435	0	0.0124355	0.0360182	0.0284214	0	0.0327961	0	0.0634705	0	0.0224009	0	0	0	0	0	0	0	0.0461462	0.00814799	0	0
1_3_4	0	0.0398253	0	0.0112161	0.0256136	0.276803	0.00901004	0.0701993	0	0	0	0	0.0291897	0.0762834	0	0.129113	0	0.0169054	0	0	0	0.0270069	0	0	0.0189722	0.0426119	0	0	0	0	0	0	0	0.16232	0	0.0397556	0	0.0228038	0	0	0	0	0	0	0	0.033509	0	0	0
2_1_2	0	0.0391688	0	0.05589	0.0249482	0.15971	0.00979221	0.0380617	0.0149651	0.0250436	0	0	0.0377754	0.0351985	0.0222186	0.338318	0.00759707	0.238506	0	0.0164921	0.0137434	0	0	0	0.0313045	0	0	0	0	0	0.119434	0	0	0.0431392	0	0.0411731	0	0.0346449	0	0	0	0	0	0	0	0.0379663	0	0	0
2_6_2	0	0	0.0137439	0.0087915	0	0	0.00714441	0.0161868	0	0.0220697	0	0	0.0236158	0	0	0	0	0	0	0	0	0	0	0	0	0.073258	0	0	0	0.0175481	0.0438371	0	0	0.0213302	0	0.0636826	0	0.0208921	0	0	0.0273675	0	0	0	0	0.0203316	0.0175511	0.0473521	0
4_8_3	0	0.016224	0.0129392	0	0	0	0.00629476	0.025254	0.0123897	0	0	0	0.0182973	0	0	0.081582	0	0.016249	0	0	0	0	0	0.037856	0.0118276	0.0266778	0	0.00703164	0	0	0	0	0	0.069055	0	0.0364072	0	0	0	0	0.157806	0.0266028	0	0	0	0.00826811	0.0106286	0.0949084	0
2_4_1	0	0	0	0.0130358	0.0068767	0.054595	0.00821616	0.0331874	0	0	0.0216699	0	0.0229737	0.0168509	0	0.209106	0	0.147933	0	0	0	0	0.0206299	0	0	0	0	0.00666143	0	0.0528202	0.0294192	0.0275023	0	0.0180827	0	0.0409083	0.00554919	0.0314294	0	0	0	0	0	0	0	0	0	0	0
4_1_1	0	0	0.0162285	0.0216432	0	0	0.00539152	0.0254903	0	0	0	0.00728134	0.0250391	0	0	0	0	0.0444773	0	0	0	0	0.00981948	0	0.0233512	0.0947424	0	0.00554588	0	0.022284	0.021635	0	0	0.0171127	0	0.0651861	0	0.00609568	0.00701229	0.00431101	0.149846	0.0374428	0	0.00605305	0	0.0173642	0	0.166232	0
5_5_4	0	0.0118801	0.0101926	0	0	0	0.00462381	0.0259456	0.00591476	0	0	0.00510475	0.0125636	0	0.0165968	0.178978	0.00461537	0.105917	0	0	0.00725634	0.0132639	0	0	0	0	0	0.00523975	0.00320629	0.00962731	0.0281732	0	0	0.0164111	0.00591476	0	0	0.0356151	0	0	0.017238	0.00809166	0	0	0	0.0195162	0	0.0195331	0
5_8_4	0	0.028984	0	0.0160139	0.00775207	0.0734422	0	0.0538446	0	0	0	0	0	0.010451	0	0.13138	0	0.0319829	0.0128351	0	0	0	0	0.0487316	0	0	0	0	0	0.0127752	0	0	0	0.101242	0	0.0301986	0	0.0378907	0	0	0	0	0	0	0	0.0125952	0	0	0
1_10_1	0	0	0	0.0169558	0.00959259	0.0668932	0.00552879	0.0572487	0	0.0799543	0.0338638	0.00512388	0.0258223	0.0134143	0	0	0	0.105643	0.0163037	0	0	0	0.0215517	0	0.038192	0.159339	0	0.00661162	0	0.0406183	0.035613	0	0.00555427	0	0	0	0	0.0106712	0	0	0	0	0	0	0	0.0387964	0	0	0
1_2_5	0.00470795	0	0	0.0226837	0.0203748	0.105933	0.0114094	0.0342933	0.00735618	0.0529384	0.0264855	0.00513132	0.0396793	0.0391489	0	0	0	0	0.0150467	0	0	0	0	0	0	0	0	0.00835717	0	0.0174082	0	0	0.00573288	0.0218052	0	0.0420632	0	0.0265092	0	0	0	0	0	0	0	0.0195964	0	0	0
1_9_1	0	0.0342064	0	0.0109666	0.00676787	0.0555083	0.00596043	0.0442775	0	0	0	0	0.023093	0	0	0.162282	0	0.0437636	0.0108345	0	0	0	0	0.0475806	0	0	0	0.00594574	0	0.0489753	0	0	0	0	0	0	0	0.00747255	0	0	0	0	0	0	0	0.032797	0	0	0
1_9_5	0	0.0155614	0.0152016	0.0174684	0	0	0	0.0240618	0	0	0	0.00431762	0.0264904	0	0	0	0	0	0.0110369	0	0	0	0	0	0.0195372	0	0.00402978	0.00742091	0	0.0214352	0	0	0	0.0120084	0.00572085	0.0307541	0	0.0239538	0.00395782	0.00357103	0.160112	0.0175403	0	0.00771775	0.0208055	0.0120983	0	0.166858	0
2_3_1	0	0.0437019	0	0	0.0116326	0.104765	0.0116683	0.0613706	0	0	0	0	0.0337202	0.0199467	0	0.204756	0	0.0534435	0.0155039	0.00861738	0	0	0	0	0.0263571	0	0	0	0	0	0.0326684	0	0	0.125978	0	0.029044	0	0.0124825	0	0	0	0	0	0	0	0	0	0	0
2_6_1	0	0.0172369	0.016328	0.00962596	0	0	0.00986688	0.0291955	0.00662538	0	0	0	0.0290969	0	0	0.1239	0	0.035558	0	0.00526745	0	0	0	0	0.0189562	0	0	0.00553027	0	0	0.0179159	0	0	0.0781247	0.00716198	0.0517217	0	0	0	0	0.0291298	0.030652	0	0	0	0	0	0.0227015	0
4_4_2	0.00394252	0	0.00910435	0	0	0	0.0084878	0.0243752	0	0.0192773	0	0.00451335	0.023433	0	0	0	0	0	0.00983763	0	0	0	0	0	0.0149512	0.0527767	0.00425075	0.00451365	0.0057425	0.0152606	0.0159633	0	0	0.012169	0.0076312	0	0	0.0103493	0	0	0.0875185	0.0267969	0	0.004474	0	0	0	0.0882021	0
5_6_4	0	0	0.0109443	0	0	0	0.007644	0.0267122	0	0	0	0	0.0247399	0	0	0.0963875	0	0	0	0	0	0	0	0	0.03731	0.0362645	0	0.00508387	0	0.0232475	0	0	0	0.0777014	0.007826	0.0486911	0	0.0102082	0	0	0.0472472	0.0300179	0	0	0	0	0	0.0378093	0
5_2_5	0.00883365	0	0.0223947	0	0	0	0.00736156	0.046537	0	0	0	0	0.0207159	0	0	0.141445	0	0.0386725	0.00975406	0	0	0	0	0	0.0339633	0.0545864	0	0.00502657	0	0.0283744	0.0247613	0	0	0.0718001	0.0139525	0.0479536	0	0	0	0	0.139513	0.0174939	0.00446224	0	0	0	0	0.0581675	0
6_6_4	0.0050626	0.018712	0.0239819	0	0	0	0.00505169	0.0249966	0	0	0	0.0072884	0.014435	0	0	0.0440141	0	0.00788849	0.00948146	0	0	0	0	0	0	0	0.00767027	0.00520444	0	0.0450288	0	0	0	0	0	0	0	0.0067865	0	0	0.211374	0.0137694	0	0	0.00768118	0.00858678	0	0.073986	0.00609912
[truncated: 5,000 more columns]

## Sheet: Table S3
Table S3_Presence of the metabolic features in the chemotypes. Number or samples where the feature was detected
Sample	Keto	Bthu	ABThu	Acet	Myrox	Total (number of chemotype(s) where the feature was detected)
LC_0001	5	3	4	3	2	5
LC_0002	12	19	15	13	16	5
LC_0003	15	12	16	24	16	5
LC_0004	22	15	17	16	14	5
LC_0005	14	18	16	10	12	5
LC_0006	17	20	19	15	17	5
LC_0007	30	30	25	28	16	5
LC_0008	32	32	34	38	34	5
LC_0009	20	21	26	21	17	5
LC_0010	10	15	11	16	6	5
LC_0011	8	10	11	9	11	5
LC_0012	12	11	9	14	14	5
LC_0013	33	35	35	39	28	5
LC_0014	14	19	16	8	13	5
LC_0015	6	9	5	12	13	5
LC_0016	27	31	27	31	29	5
LC_0017	1	3	0	2	6	4
LC_0018	29	32	29	33	30	5
LC_0019	16	16	18	23	9	5
LC_0020	7	10	7	11	12	5
LC_0021	8	13	6	7	14	5
LC_0022	6	7	6	10	3	5
LC_0023	12	9	6	5	7	5
LC_0024	3	6	6	9	3	5
LC_0025	24	24	23	22	22	5
LC_0026	17	15	16	16	15	5
LC_0027	4	7	6	5	3	5
LC_0028	33	30	28	33	32	5
LC_0029	11	7	2	10	5	5
LC_0030	21	25	24	28	25	5
LC_0031	16	18	21	24	23	5
LC_0032	3	7	2	6	8	5
LC_0033	14	6	11	16	11	5
LC_0034	13	22	17	12	21	5
LC_0035	4	7	10	4	4	5
LC_0036	22	32	23	28	28	5
LC_0037	8	0	3	2	7	4
LC_0038	32	28	33	32	33	5
LC_0039	11	9	8	11	9	5
LC_0040	11	10	8	10	6	5
LC_0041	21	18	17	27	20	5
LC_0042	11	8	9	12	12	5
LC_0043	6	5	7	8	4	5
LC_0044	9	6	7	12	8	5
LC_0045	10	11	9	14	8	5
LC_0046	22	22	21	22	24	5
LC_0047	5	7	6	8	2	5
LC_0048	22	18	18	27	21	5
LC_0049	9	8	7	11	7	5
LC_0050	13	13	10	15	7	5
LC_0051	0	0	0	0	3	1
LC_0052	6	4	8	15	8	5
LC_0053	32	34	34	40	32	5
LC_0054	4	8	7	6	5	5
LC_0055	15	17	18	10	9	5
LC_0056	13	8	9	13	11	5
LC_0057	5	14	9	8	10	5
LC_0058	8	5	8	19	4	5
LC_0059	31	27	34	34	31	5
LC_0060	12	6	14	10	4	5
LC_0061	11	8	9	12	15	5
LC_0062	4	5	7	1	0	4
LC_0063	16	13	10	14	16	5
LC_0064	17	14	11	18	19	5
LC_0065	8	3	4	8	10	5
LC_0066	16	19	8	22	18	5
LC_0067	8	9	12	5	10	5
LC_0068	3	2	4	2	1	5
LC_0069	11	16	7	17	17	5
LC_0070	14	11	18	18	11	5
LC_0071	11	6	3	16	11	5
LC_0072	4	0	2	7	7	4
LC_0073	27	28	32	32	30	5
LC_0074	2	7	4	6	7	5
LC_0075	12	15	10	8	6	5
LC_0076	18	23	25	23	24	5
LC_0077	4	7	2	13	3	5
LC_0078	18	18	16	23	16	5
LC_0079	3	3	1	1	1	5
LC_0080	0	3	1	2	0	3
LC_0081	12	15	14	15	17	5
LC_0082	11	7	4	9	6	5
LC_0083	12	8	7	15	8	5
LC_0084	7	6	3	10	4	5
LC_0085	10	20	17	5	7	5
LC_0086	15	19	9	22	17	5
LC_0087	4	6	8	6	4	5
LC_0088	11	15	13	12	17	5
LC_0089	12	15	12	7	12	5
LC_0090	14	12	17	16	13	5
LC_0091	7	2	2	5	10	5
LC_0092	2	5	1	2	3	5
LC_0093	9	6	8	4	8	5
LC_0094	4	6	7	5	3	5
LC_0095	10	6	9	10	8	5
LC_0096	33	34	34	39	35	5
LC_0097	34	36	33	39	35	5
LC_0098	7	4	5	11	4	5
LC_0099	30	29	23	29	23	5
LC_0100	4	3	4	6	9	5
LC_0101	4	3	1	8	4	5
LC_0102	1	4	2	3	6	5
LC_0103	6	8	8	12	10	5
LC_0104	2	0	0	1	5	3
LC_0105	1	4	3	0	4	4
LC_0106	1	0	9	0	0	2
LC_0107	17	10	12	18	14	5
LC_0108	14	12	9	15	9	5
LC_0109	11	14	11	14	6	5
LC_0110	4	8	8	8	6	5
LC_0111	3	7	10	0	6	4
LC_0112	11	14	16	13	14	5
LC_0113	16	10	8	17	7	5
LC_0114	16	14	17	26	14	5
LC_0115	5	6	5	6	3	5
LC_0116	9	11	14	15	9	5
LC_0117	5	4	3	9	5	5
LC_0118	20	15	16	24	17	5
LC_0119	1	4	3	2	0	4
LC_0120	2	3	1	4	3	5
LC_0121	3	8	11	1	6	5
LC_0122	8	20	14	10	16	5
LC_0123	34	35	35	40	34	5
LC_0124	3	10	7	7	6	5
LC_0125	20	21	18	21	16	5
LC_0126	24	17	23	30	20	5
LC_0127	14	12	14	17	12	5
LC_0128	0	5	3	0	1	3
LC_0129	20	20	22	29	26	5
LC_0130	14	19	11	21	17	5
LC_0131	0	22	17	0	1	3
LC_0132	1	3	4	0	5	4
LC_0133	8	4	9	13	9	5
LC_0134	3	1	1	0	4	4
LC_0135	8	10	6	5	7	5
LC_0136	5	0	0	3	0	2
LC_0137	32	36	32	36	35	5
LC_0138	19	23	17	17	23	5
LC_0139	5	1	6	6	7	5
LC_0140	5	6	5	5	6	5
LC_0141	9	7	4	3	3	5
LC_0142	1	3	1	1	1	5
LC_0143	8	9	8	7	9	5
LC_0144	14	12	13	18	12	5
LC_0145	3	7	8	0	5	4
LC_0146	1	0	0	0	3	2
LC_0147	5	9	6	3	3	5
LC_0148	12	8	11	5	6	5
LC_0149	13	6	12	8	7	5
LC_0150	20	13	25	15	15	5
LC_0151	14	27	24	28	26	5
LC_0152	2	4	0	2	0	3
LC_0153	10	14	7	18	16	5
LC_0154	5	11	5	6	7	5
LC_0155	29	11	5	40	35	5
LC_0156	10	9	5	13	11	5
LC_0157	14	12	19	6	5	5
LC_0158	12	6	9	8	2	5
LC_0159	10	11	7	15	7	5
LC_0160	5	0	5	2	2	4
LC_0161	5	7	2	0	4	4
LC_0162	13	3	8	2	3	5
LC_0163	22	23	25	24	11	5
LC_0164	21	22	25	24	10	5
LC_0165	13	10	15	8	4	5
LC_0166	11	8	15	6	4	5
LC_0167	4	4	6	2	2	5
LC_0168	7	5	11	11	9	5
LC_0169	6	6	9	2	3	5
LC_0170	8	17	6	13	14	5
LC_0171	0	2	0	3	1	3
LC_0172	7	3	4	7	8	5
LC_0173	13	4	12	11	11	5
LC_0174	2	2	1	6	6	5
LC_0175	5	4	8	1	2	5
LC_0176	0	2	0	0	1	2
LC_0177	13	24	15	13	22	5
LC_0178	6	3	8	8	6	5
LC_0179	13	15	6	6	8	5
LC_0180	6	10	7	9	9	5
LC_0181	3	4	10	8	2	5
LC_0182	3	2	2	5	7	5
LC_0183	19	26	12	29	29	5
LC_0184	8	2	3	5	3	5
LC_0185	6	3	6	5	3	5
LC_0186	12	10	11	18	10	5
LC_0187	4	0	1	6	9	4
LC_0188	8	10	7	15	6	5
LC_0189	5	5	6	4	2	5
LC_0190	11	6	5	10	8	5
LC_0191	9	6	4	6	3	5
LC_0192	10	10	3	17	11	5
LC_0193	13	17	6	22	16	5
LC_0194	6	2	6	1	4	5
LC_0195	9	12	10	4	7	5
LC_0196	10	6	4	6	5	5
LC_0197	15	8	12	6	10	5
LC_0198	3	4	2	4	4	5
LC_0199	25	23	21	22	28	5
LC_0200	11	6	6	14	11	5
LC_0201	7	7	4	5	8	5
LC_0202	0	1	3	0	0	2
LC_0203	7	2	10	3	1	5
LC_0204	12	3	11	4	2	5
LC_0205	1	7	1	3	5	5
LC_0206	20	19	23	15	15	5
LC_0207	19	12	23	18	12	5
LC_0208	3	2	4	8	4	5
LC_0209	15	2	12	10	6	5
LC_0210	6	2	6	2	0	4
LC_0211	4	15	4	7	10	5
LC_0212	13	11	14	18	13	5
LC_0213	0	0	0	0	3	1
LC_0214	7	1	6	3	3	5
LC_0215	14	8	15	8	8	5
LC_0216	14	7	15	11	7	5
LC_0217	7	3	6	15	5	5
LC_0218	6	4	3	8	4	5
LC_0219	5	7	11	2	5	5
LC_0220	1	0	10	0	0	2
LC_0221	6	10	6	11	4	5
LC_0222	2	3	3	2	3	5
LC_0223	11	11	10	20	10	5
LC_0224	2	0	0	0	4	2
LC_0225	12	16	13	20	10	5
LC_0226	23	30	20	31	21	5
LC_0227	5	8	4	4	6	5
LC_0228	16	19	14	25	12	5
LC_0229	0	2	0	1	0	2
LC_0230	15	18	17	27	15	5
LC_0231	0	5	1	3	1	4
LC_0232	0	3	0	1	1	3
LC_0233	1	4	1	2	2	5
LC_0234	0	4	2	1	2	4
LC_0235	5	10	5	12	6	5
LC_0236	5	11	3	10	11	5
LC_0237	9	6	3	8	6	5
LC_0238	8	3	4	9	9	5
LC_0239	9	3	4	3	2	5
LC_0240	23	21	19	27	18	5
LC_0241	4	2	3	3	2	5
LC_0242	0	8	6	3	7	4
LC_0243	7	9	3	13	7	5
LC_0244	11	7	9	13	8	5
LC_0245	22	20	19	11	14	5
LC_0246	10	13	14	23	10	5
LC_0247	22	26	17	28	24	5
LC_0248	6	8	3	8	7	5
LC_0249	12	13	5	18	16	5
LC_0250	9	13	5	17	9	5
LC_0251	14	15	7	20	15	5
LC_0252	12	15	7	20	16	5
LC_0253	1	11	7	0	0	3
LC_0254	15	17	10	21	18	5
LC_0255	6	10	3	10	9	5
LC_0256	11	10	13	17	7	5
LC_0257	4	5	0	2	2	4
LC_0258	8	10	4	10	11	5
LC_0259	17	16	19	22	22	5
LC_0260	1	4	1	6	1	5
LC_0261	7	6	4	11	8	5
LC_0262	4	13	4	7	7	5
LC_0263	1	21	0	0	0	2
LC_0264	19	16	4	13	17	5
LC_0265	21	16	15	28	22	5
LC_0266	0	1	7	1	2	4
LC_0267	35	34	33	40	35	5
LC_0268	4	4	1	4	1	5
LC_0269	2	10	7	17	4	5
LC_0270	13	12	21	20	12	5
LC_0271	3	2	2	2	1	5
LC_0272	21	18	22	21	22	5
LC_0273	15	10	10	8	8	5
LC_0274	1	9	15	3	28	5
LC_0275	8	13	7	16	11	5
LC_0276	30	25	19	28	21	5
LC_0277	2	6	3	12	3	5
LC_0278	4	13	7	4	5	5
LC_0279	3	14	8	7	4	5
LC_0280	10	8	13	11	11	5
LC_0281	0	9	9	0	0	2
LC_0282	8	5	10	8	11	5
LC_0283	21	16	15	19	17	5
LC_0284	8	7	6	8	8	5
LC_0285	28	26	16	22	26	5
LC_0286	1	3	2	6	0	4
LC_0287	9	4	9	6	6	5
LC_0288	19	16	11	14	15	5
LC_0289	35	36	34	40	35	5
LC_0290	19	18	14	17	17	5
LC_0291	23	17	13	18	15	5
LC_0292	35	36	35	40	35	5
LC_0293	29	32	24	26	26	5
LC_0294	9	6	6	8	8	5
LC_0295	25	24	18	22	20	5
LC_0296	18	16	11	16	18	5
LC_0297	19	21	12	16	18	5
LC_0298	5	2	9	3	3	5
LC_0299	5	1	2	4	1	5
LC_0300	2	1	4	5	6	5
LC_0301	32	30	27	28	30	5
LC_0302	19	11	11	15	13	5
LC_0303	1	3	6	5	1	5
LC_0304	15	15	14	8	12	5
LC_0305	33	29	32	36	35	5
LC_0306	12	15	10	19	8	5
LC_0307	0	1	1	10	8	4
LC_0308	2	4	1	4	5	5
LC_0309	1	16	9	22	6	5
LC_0310	4	7	5	6	9	5
LC_0311	11	10	9	13	8	5
LC_0312	5	6	1	3	6	5
LC_0313	21	16	18	26	20	5
LC_0314	16	14	17	15	22	5
LC_0315	8	9	9	5	9	5
LC_0316	8	9	10	11	6	5
LC_0317	3	7	4	5	7	5
LC_0318	4	10	7	6	11	5
LC_0319	0	5	1	0	7	3
LC_0320	10	4	10	8	11	5
LC_0321	11	7	7	4	3	5
LC_0322	8	4	2	12	8	5
LC_0323	5	0	3	9	4	4
LC_0324	17	23	18	23	14	5
LC_0325	4	9	3	7	7	5
LC_0326	20	27	19	22	24	5
LC_0327	4	5	3	8	7	5
LC_0328	12	15	9	19	15	5
LC_0329	12	10	17	11	11	5
LC_0330	9	6	3	9	13	5
LC_0331	1	4	1	2	1	5
LC_0332	31	34	32	37	30	5
LC_0333	0	2	0	0	0	1
LC_0334	11	12	8	2	9	5
LC_0335	11	10	10	18	14	5
LC_0336	6	11	8	10	9	5
LC_0337	13	14	12	9	10	5
LC_0338	6	0	0	0	4	2
LC_0339	2	6	4	3	5	5
LC_0340	16	20	8	13	14	5
LC_0341	0	2	1	1	2	4
LC_0342	14	11	11	16	17	5
LC_0343	0	2	0	0	0	1
LC_0344	1	10	1	4	3	5
LC_0345	27	26	21	31	27	5
LC_0346	5	7	10	7	12	5
LC_0347	1	7	1	4	1	5
LC_0348	5	9	5	6	9	5
LC_0349	2	2	2	2	0	4
LC_0350	7	5	2	2	7	5
LC_0351	25	23	17	22	17	5
LC_0352	32	0	9	40	35	4
LC_0353	26	24	22	25	24	5
LC_0354	5	1	3	0	2	4
LC_0355	1	7	2	5	3	5
LC_0356	25	22	18	19	22	5
LC_0357	19	28	22	26	24	5
LC_0358	3	2	5	2	6	5
LC_0359	12	8	14	14	11	5
LC_0360	15	12	18	17	13	5
LC_0361	14	13	6	15	11	5
LC_0362	14	19	9	22	17	5
LC_0363	15	13	16	10	17	5
LC_0364	11	3	8	11	16	5
LC_0365	9	7	5	13	8	5
LC_0366	10	12	5	5	5	5
LC_0367	15	12	18	16	13	5
LC_0368	10	15	7	17	12	5
LC_0369	2	3	1	4	3	5
LC_0370	13	19	12	14	20	5
LC_0371	12	12	18	15	13	5
LC_0372	28	26	22	27	21	5
LC_0373	5	5	6	6	8	5
LC_0374	11	6	12	10	8	5
LC_0375	7	10	8	10	6	5
LC_0376	23	28	15	22	20	5
LC_0377	3	7	1	7	3	5
LC_0378	14	12	16	17	10	5
LC_0379	19	13	12	16	17	5
LC_0380	4	4	6	4	4	5
LC_0381	8	12	7	8	10	5
LC_0382	13	11	13	10	13	5
LC_0383	33	33	33	38	28	5
LC_0384	5	6	0	9	10	4
LC_0385	17	17	13	21	15	5
LC_0386	14	8	7	5	8	5
LC_0387	8	2	0	0	7	3
LC_0388	8	2	2	10	5	5
LC_0389	3	4	3	6	7	5
LC_0390	14	18	7	21	16	5
LC_0391	1	5	0	0	0	2
LC_0392	1	11	1	0	0	3
LC_0393	35	33	34	33	32	5
LC_0394	35	36	35	38	35	5
LC_0395	14	18	17	19	13	5
LC_0396	1	3	0	0	0	2
LC_0397	8	2	9	11	8	5
LC_0398	12	14	4	18	15	5
LC_0399	28	24	26	38	30	5
LC_0400	10	6	11	8	5	5
LC_0401	8	4	10	5	7	5
LC_0402	2	9	3	4	4	5
LC_0403	20	15	11	19	20	5
LC_0404	4	13	8	6	6	5
LC_0405	19	7	14	11	9	5
LC_0406	3	3	0	3	1	4
LC_0407	6	4	4	15	9	5
LC_0408	4	4	3	3	0	4
LC_0409	15	12	17	18	9	5
LC_0410	10	10	7	15	11	5
LC_0411	6	5	6	3	1	5
LC_0412	9	2	2	6	9	5
LC_0413	5	1	5	4	5	5
LC_0414	34	35	33	40	32	5
LC_0415	15	12	7	16	13	5
LC_0416	7	6	3	10	9	5
LC_0417	3	7	11	2	5	5
LC_0418	2	6	7	0	5	4
LC_0419	9	7	6	18	9	5
LC_0420	7	4	3	8	2	5
LC_0421	3	4	3	8	2	5
LC_0422	16	6	14	17	17	5
LC_0423	6	2	3	3	3	5
LC_0424	34	32	34	38	28	5
LC_0425	12	5	10	3	6	5
LC_0426	6	1	1	0	0	3
LC_0427	5	10	11	0	11	4
LC_0428	5	2	1	5	6	5
LC_0429	2	8	9	1	5	5
LC_0430	1	3	1	1	0	4
LC_0431	0	5	5	0	1	3
LC_0432	8	21	16	10	18	5
LC_0433	7	5	9	4	8	5
LC_0434	18	13	17	20	11	5
LC_0435	33	33	29	36	33	5
LC_0436	9	1	8	5	6	5
LC_0437	6	4	12	10	11	5
LC_0438	1	3	2	4	7	5
LC_0439	33	34	29	37	32	5
LC_0440	8	4	2	2	6	5
LC_0441	6	4	1	0	0	3
LC_0442	17	23	14	21	17	5
LC_0443	3	8	0	3	4	4
LC_0444	15	7	15	11	8	5
LC_0445	9	3	5	9	11	5
LC_0446	11	16	9	17	13	5
LC_0447	1	6	3	6	6	5
LC_0448	15	8	12	13	12	5
LC_0449	10	12	11	13	9	5
LC_0450	34	33	28	40	29	5
LC_0451	11	14	5	15	7	5
LC_0452	15	23	13	27	20	5
LC_0453	27	27	27	30	21	5
LC_0454	3	6	2	8	5	5
LC_0455	5	4	4	8	7	5
LC_0456	13	13	6	19	16	5
LC_0457	9	14	7	17	10	5
LC_0458	16	8	13	19	11	5
LC_0459	11	17	7	20	15	5
LC_0460	3	4	1	4	3	5
LC_0461	1	5	2	4	2	5
LC_0462	18	28	30	27	26	5
LC_0463	5	8	2	10	8	5
LC_0464	0	4	3	15	10	4
LC_0465	27	27	29	34	28	5
LC_0466	11	14	13	9	7	5
LC_0467	10	6	1	10	2	5
LC_0468	4	6	9	12	6	5
LC_0469	9	8	11	10	9	5
LC_0470	0	3	8	5	5	4
LC_0471	0	3	0	0	0	1
LC_0472	25	20	20	25	19	5
LC_0473	11	10	10	12	7	5
LC_0474	10	4	4	3	5	5
LC_0475	15	12	17	18	13	5
LC_0476	15	12	17	18	13	5
LC_0477	7	7	10	11	10	5
LC_0478	12	4	6	4	7	5
LC_0479	9	6	11	9	5	5
LC_0480	9	9	9	8	8	5
LC_0481	9	9	8	7	7	5
LC_0482	9	4	3	6	3	5
LC_0483	12	12	8	14	9	5
LC_0484	10	22	17	13	19	5
LC_0485	11	10	12	15	8	5
LC_0486	25	27	24	29	23	5
LC_0487	34	34	32	37	31	5
LC_0488	7	8	5	9	9	5
LC_0489	4	3	0	3	1	4
LC_0490	28	27	25	28	24	5
LC_0491	28	26	20	21	25	5
LC_0492	29	28	21	24	28	5
LC_0493	7	6	4	10	10	5
LC_0494	31	32	28	32	29	5
LC_0495	5	3	2	2	5	5
LC_0496	3	2	2	5	4	5
LC_0497	29	27	21	22	25	5
LC_0498	28	26	21	22	26	5
LC_0499	0	3	0	0	0	1
LC_0500	23	21	16	25	16	5
LC_0501	23	19	17	27	19	5
LC_0502	35	36	35	40	34	5
LC_0503	9	9	10	8	10	5
LC_0504	7	7	5	5	10	5
LC_0505	14	11	15	16	10	5
LC_0506	9	8	12	14	10	5
LC_0507	13	12	7	19	14	5
LC_0508	8	18	14	23	19	5
LC_0509	35	36	33	40	33	5
LC_0510	35	34	34	40	34	5
LC_0511	24	23	28	28	30	5
LC_0512	12	12	5	16	12	5
LC_0513	12	10	13	20	12	5
LC_0514	35	35	34	40	34	5
LC_0515	29	28	27	34	28	5
LC_0516	35	36	34	40	35	5
LC_0517	6	5	8	19	9	5
LC_0518	10	7	9	6	8	5
LC_0519	22	17	17	19	16	5
LC_0520	2	7	0	0	0	2
LC_0521	7	8	10	14	8	5
LC_0522	4	4	11	5	5	5
LC_0523	27	32	28	33	25	5
LC_0524	15	14	13	20	11	5
LC_0525	18	27	24	30	23	5
LC_0526	10	21	16	22	12	5
LC_0527	4	11	11	8	12	5
LC_0528	27	24	27	34	27	5
LC_0529	24	20	17	21	15	5
LC_0530	4	12	5	10	4	5
LC_0531	13	15	17	22	12	5
LC_0532	14	14	17	22	11	5
LC_0533	2	9	8	4	7	5
LC_0534	24	19	11	15	20	5
LC_0535	8	9	4	9	7	5
LC_0536	10	12	8	13	17	5
LC_0537	33	36	33	40	35	5
LC_0538	10	13	11	13	10	5
LC_0539	3	4	3	5	2	5
LC_0540	7	9	14	2	5	5
LC_0541	10	11	8	9	9	5
LC_0542	16	11	11	10	7	5
LC_0543	2	3	3	3	0	4
LC_0544	25	26	18	18	19	5
LC_0545	6	5	3	8	5	5
LC_0546	12	14	12	12	16	5
LC_0547	7	6	6	7	12	5
LC_0548	15	20	11	22	20	5
LC_0549	33	36	31	34	31	5
LC_0550	23	25	17	29	24	5
LC_0551	6	3	10	4	6	5
LC_0552	13	10	17	17	11	5
LC_0553	5	13	9	9	12	5
LC_0554	1	5	0	5	8	4
LC_0555	3	3	2	8	2	5
LC_0556	11	15	6	9	8	5
LC_0557	9	7	5	14	12	5
LC_0558	15	16	22	18	23	5
LC_0559	2	4	2	2	5	5
LC_0560	11	12	9	14	8	5
LC_0561	15	11	11	14	13	5
LC_0562	1	3	6	0	2	4
LC_0563	13	5	6	9	12	5
LC_0564	4	8	6	7	10	5
LC_0565	22	12	10	11	9	5
LC_0566	14	17	20	21	21	5
LC_0567	6	10	11	6	9	5
LC_0568	12	6	4	7	10	5
LC_0569	1	1	0	1	6	4
LC_0570	8	8	7	10	5	5
LC_0571	3	3	1	5	2	5
LC_0572	2	0	0	1	7	3
LC_0573	4	5	2	6	10	5
LC_0574	9	6	2	8	7	5
LC_0575	6	3	6	2	2	5
LC_0576	0	5	7	0	3	3
LC_0577	6	2	0	3	4	4
LC_0578	9	11	9	6	6	5
LC_0579	7	17	14	10	14	5
LC_0580	9	5	5	5	9	5
LC_0581	11	10	12	9	10	5
LC_0582	21	12	9	13	13	5
LC_0583	14	13	14	16	18	5
LC_0584	34	36	34	40	33	5
LC_0585	8	5	12	10	5	5
LC_0586	3	18	8	2	0	4
LC_0587	11	23	16	11	21	5
LC_0588	1	5	0	7	7	4
LC_0589	27	31	27	32	32	5
LC_0590	0	0	2	0	4	2
LC_0591	7	4	5	11	9	5
LC_0592	14	10	17	20	11	5
LC_0593	20	15	19	21	18	5
LC_0594	17	11	19	11	9	5
LC_0595	7	17	19	11	11	5
LC_0596	7	3	13	8	7	5
LC_0597	12	5	13	8	5	5
LC_0598	15	0	0	3	0	2
LC_0599	5	7	8	1	5	5
LC_0600	14	0	0	0	0	1
LC_0601	13	7	8	14	6	5
LC_0602	6	7	2	10	6	5
LC_0603	6	5	5	6	10	5
LC_0604	12	10	5	7	4	5
LC_0605	7	12	4	6	5	5
LC_0606	4	0	0	0	0	1
LC_0607	6	8	8	7	8	5
LC_0608	5	12	13	9	7	5
LC_0609	10	6	10	6	3	5
LC_0610	20	8	9	9	11	5
LC_0611	12	11	13	14	9	5
LC_0612	2	1	5	0	0	3
LC_0613	20	9	6	8	7	5
LC_0614	12	6	14	10	1	5
LC_0615	3	9	5	13	4	5
LC_0616	1	5	4	5	3	5
LC_0617	13	11	8	15	12	5
LC_0618	13	16	14	8	10	5
LC_0619	5	5	4	4	1	5
LC_0620	16	11	16	13	11	5
LC_0621	9	8	6	7	5	5
LC_0622	7	9	9	12	7	5
LC_0623	33	35	34	40	34	5
LC_0624	1	0	1	0	4	3
LC_0625	5	7	10	0	5	4
LC_0626	3	3	6	0	5	4
LC_0627	0	1	0	0	5	2
LC_0628	0	1	0	0	3	2
LC_0629	9	15	13	13	11	5
LC_0630	3	10	4	3	5	5
LC_0631	22	18	21	26	19	5
LC_0632	3	1	6	1	3	5
LC_0633	13	6	15	14	6	5
LC_0634	8	11	5	15	9	5
LC_0635	5	0	0	0	4	2
LC_0636	13	8	3	13	7	5
LC_0637	2	11	13	0	13	4
LC_0638	3	5	6	12	6	5
LC_0639	4	2	0	3	4	4
LC_0640	12	14	12	19	13	5
LC_0641	21	14	15	21	13	5
LC_0642	0	2	0	0	0	1
LC_0643	8	3	3	9	11	5
LC_0644	12	7	8	20	10	5
LC_0645	13	15	7	18	12	5
LC_0646	3	7	10	0	5	4
LC_0647	3	5	7	0	5	4
LC_0648	7	6	7	3	2	5
LC_0649	1	5	5	0	2	4
LC_0650	0	5	4	0	0	2
LC_0651	3	8	10	0	5	4
LC_0652	26	24	14	29	19	5
LC_0653	1	5	5	0	2	4
LC_0654	3	7	10	0	5	4
LC_0655	3	7	10	0	5	4
LC_0656	3	7	10	0	5	4
LC_0657	27	23	22	31	26	5
LC_0658	5	7	6	6	5	5
LC_0659	15	8	14	13	10	5
LC_0660	2	6	1	2	3	5
LC_0661	3	5	7	0	4	4
LC_0662	10	3	6	7	7	5
LC_0663	29	24	17	20	20	5
LC_0664	4	5	0	4	9	4
LC_0665	14	6	8	28	25	5
LC_0666	19	20	16	22	15	5
LC_0667	1	6	1	5	8	5
LC_0668	22	17	14	18	23	5
LC_0669	2	2	1	4	2	5
LC_0670	12	10	13	11	10	5
LC_0671	0	2	0	4	0	2
LC_0672	13	12	5	13	10	5
LC_0673	27	18	30	34	31	5
LC_0674	4	0	0	0	4	2
LC_0675	9	8	9	18	11	5
LC_0676	0	3	2	3	1	4
LC_0677	1	4	2	1	5	5
LC_0678	31	31	31	40	35	5
LC_0679	8	16	9	6	10	5
LC_0680	10	13	5	13	11	5
LC_0681	19	22	13	23	19	5
LC_0682	2	13	8	5	4	5
LC_0683	3	4	2	3	2	5
LC_0684	6	14	8	6	10	5
LC_0685	14	22	20	13	7	5
LC_0686	0	9	0	4	2	3
LC_0687	35	36	34	40	35	5
LC_0688	14	12	16	23	19	5
LC_0689	24	22	22	27	25	5
LC_0690	7	6	9	8	9	5
LC_0691	13	10	12	13	16	5
LC_0692	7	5	4	4	1	5
LC_0693	2	4	7	1	3	5
LC_0694	16	19	18	17	20	5
LC_0695	17	19	14	18	8	5
LC_0696	11	18	13	21	13	5
LC_0697	33	33	30	39	32	5
LC_0698	16	14	17	17	14	5
LC_0699	5	6	4	9	1	5
LC_0700	5	3	6	6	1	5
LC_0701	13	11	15	23	16	5
LC_0702	21	21	22	31	23	5
LC_0703	4	3	2	4	0	4
LC_0704	2	7	10	0	5	4
LC_0705	19	11	7	25	18	5
LC_0706	14	14	12	20	18	5
LC_0707	11	9	3	13	12	5
LC_0708	14	7	16	14	13	5
LC_0709	4	3	6	0	0	3
LC_0710	6	5	14	10	6	5
LC_0711	15	13	18	18	13	5
LC_0712	25	18	15	27	23	5
LC_0713	3	4	11	10	6	5
LC_0714	5	12	6	9	6	5
LC_0715	7	10	9	7	12	5
LC_0716	7	6	6	18	9	5
LC_0717	17	15	18	20	19	5
LC_0718	0	5	4	4	5	4
LC_0719	4	4	2	2	2	5
LC_0720	10	3	11	10	6	5
LC_0721	3	8	10	10	4	5
LC_0722	16	10	9	14	10	5
LC_0723	9	5	6	5	2	5
LC_0724	13	24	18	12	22	5
LC_0725	5	15	9	7	12	5
LC_0726	12	15	12	10	15	5
LC_0727	19	22	13	22	21	5
LC_0728	4	13	11	8	9	5
LC_0729	0	6	2	0	0	2
LC_0730	5	7	3	9	3	5
LC_0731	30	24	23	30	27	5
LC_0732	34	35	32	39	33	5
LC_0733	4	3	7	6	6	5
LC_0734	1	6	5	7	4	5
LC_0735	9	13	16	24	11	5
LC_0736	5	6	1	0	5	4
LC_0737	8	10	7	2	4	5
LC_0738	7	7	7	11	5	5
LC_0739	12	11	10	15	9	5
LC_0740	8	7	5	0	6	4
LC_0741	16	11	13	25	14	5
LC_0742	4	2	4	12	9	5
LC_0743	6	7	3	5	7	5
LC_0744	11	6	3	4	11	5
LC_0745	18	18	16	24	18	5
LC_0746	11	6	10	14	11	5
LC_0747	1	3	0	2	0	3
LC_0748	4	6	3	3	5	5
LC_0749	9	12	10	16	4	5
LC_0750	5	0	0	31	20	3
LC_0751	3	3	3	2	8	5
LC_0752	31	30	33	32	30	5
LC_0753	1	0	0	5	4	3
LC_0754	21	23	20	25	19	5
LC_0755	0	9	9	0	0	2
LC_0756	2	2	0	0	3	3
LC_0757	31	30	32	36	33	5
LC_0758	20	24	16	24	20	5
LC_0759	16	20	13	23	13	5
LC_0760	6	11	5	8	12	5
LC_0761	14	14	13	22	12	5
LC_0762	12	17	12	22	19	5
LC_0763	34	36	30	39	34	5
LC_0764	35	36	35	39	35	5
LC_0765	19	24	19	24	24	5
LC_0766	20	19	16	26	20	5
LC_0767	8	12	11	18	8	5
LC_0768	32	30	28	36	27	5
LC_0769	11	5	8	15	11	5
LC_0770	35	36	34	39	34	5
LC_0771	19	16	18	27	22	5
LC_0772	9	8	9	11	9	5
LC_0773	14	15	6	9	8	5
LC_0774	34	35	32	40	35	5
LC_0775	22	24	24	28	21	5
LC_0776	13	12	11	12	9	5
LC_0777	3	9	9	5	1	5
LC_0778	23	21	16	24	20	5
LC_0779	28	29	24	31	19	5
LC_0780	4	4	4	12	5	5
LC_0781	11	12	10	9	11	5
LC_0782	23	28	19	20	19	5
LC_0783	26	22	19	30	23	5
LC_0784	33	33	34	38	34	5
LC_0785	29	30	23	24	25	5
LC_0786	35	32	33	38	31	5
LC_0787	12	17	13	9	11	5
LC_0788	6	6	5	6	4	5
LC_0789	20	24	18	22	22	5
LC_0790	9	8	6	15	8	5
LC_0791	3	5	3	5	7	5
LC_0792	6	3	4	4	10	5
LC_0793	9	9	8	16	7	5
LC_0794	30	30	24	36	27	5
LC_0795	8	9	4	8	3	5
LC_0796	3	2	3	0	7	4
LC_0797	5	9	8	12	7	5
LC_0798	7	6	4	5	8	5
LC_0799	0	0	4	0	0	1
LC_0800	26	30	29	28	20	5
LC_0801	8	9	7	8	4	5
LC_0802	33	36	31	40	32	5
LC_0803	12	15	12	22	10	5
LC_0804	7	5	3	8	5	5
LC_0805	4	8	4	7	6	5
LC_0806	15	11	18	18	13	5
LC_0807	10	17	12	17	10	5
LC_0808	14	13	10	19	14	5
LC_0809	10	16	12	11	19	5
LC_0810	13	22	15	18	22	5
LC_0811	0	12	1	0	0	2
LC_0812	11	15	11	13	14	5
LC_0813	6	4	4	5	2	5
LC_0814	7	8	9	2	7	5
LC_0815	15	22	17	24	11	5
LC_0816	11	16	14	12	10	5
LC_0817	2	8	2	5	6	5
LC_0818	24	24	21	24	26	5
LC_0819	26	31	26	25	29	5
LC_0820	14	11	10	15	13	5
LC_0821	5	5	7	10	7	5
LC_0822	3	5	0	4	6	4
LC_0823	7	0	0	0	6	2
LC_0824	0	1	1	1	6	4
LC_0825	5	5	7	10	2	5
LC_0826	18	20	11	25	17	5
LC_0827	2	2	6	6	2	5
LC_0828	1	4	12	11	0	4
LC_0829	24	24	24	24	23	5
LC_0830	32	34	32	37	31	5
LC_0831	11	13	14	17	13	5
LC_0832	20	21	14	23	16	5
LC_0833	11	19	13	11	17	5
LC_0834	12	8	7	12	11	5
LC_0835	28	27	19	25	25	5
LC_0836	9	16	9	9	14	5
LC_0837	6	5	7	11	10	5
LC_0838	26	25	25	25	22	5
LC_0839	15	15	11	16	8	5
LC_0840	4	6	3	5	7	5
LC_0841	10	9	8	16	10	5
LC_0842	16	19	16	22	17	5
LC_0843	35	34	35	39	32	5
LC_0844	9	6	9	11	8	5
LC_0845	2	6	8	0	2	4
LC_0846	3	2	2	4	4	5
LC_0847	2	3	2	0	3	4
LC_0848	1	5	3	0	4	4
LC_0849	20	17	17	21	15	5
LC_0850	8	10	9	12	4	5
LC_0851	13	20	15	15	11	5
LC_0852	7	2	0	6	6	4
LC_0853	5	7	6	7	5	5
LC_0854	3	1	6	0	1	4
LC_0855	21	17	19	24	17	5
LC_0856	10	8	13	14	7	5
LC_0857	8	8	2	5	7	5
LC_0858	25	21	20	36	32	5
LC_0859	13	11	11	10	10	5
LC_0860	10	5	3	18	8	5
LC_0861	15	20	15	23	19	5
LC_0862	19	20	16	20	18	5
LC_0863	7	9	9	6	11	5
LC_0864	3	1	3	1	3	5
LC_0865	7	0	0	0	7	2
LC_0866	3	12	11	4	4	5
LC_0867	33	35	25	39	33	5
LC_0868	12	5	12	9	6	5
LC_0869	27	30	32	35	32	5
LC_0870	12	16	14	23	20	5
LC_0871	5	4	3	1	1	5
LC_0872	12	8	10	8	8	5
LC_0873	15	9	11	14	13	5
LC_0874	8	3	4	11	2	5
LC_0875	12	6	9	7	4	5
LC_0876	13	9	10	9	4	5
LC_0877	10	12	9	13	3	5
LC_0878	9	2	7	6	4	5
LC_0879	30	25	30	40	33	5
LC_0880	11	6	10	8	8	5
LC_0881	15	10	11	14	9	5
LC_0882	12	14	9	7	7	5
LC_0883	2	5	1	4	7	5
LC_0884	15	14	13	18	12	5
LC_0885	3	6	2	5	6	5
LC_0886	14	15	13	15	15	5
LC_0887	5	3	6	8	7	5
LC_0888	33	27	34	36	26	5
LC_0889	18	19	14	17	20	5
LC_0890	9	5	13	17	8	5
LC_0891	13	12	8	12	15	5
LC_0892	14	16	12	15	17	5
LC_0893	23	17	17	25	27	5
LC_0894	15	15	10	14	19	5
LC_0895	13	13	8	14	17	5
LC_0896	11	14	14	2	0	4
LC_0897	24	26	20	31	23	5
LC_0898	17	18	12	15	20	5
LC_0899	12	13	12	14	19	5
LC_0900	2	1	1	6	8	5
LC_0901	10	18	20	12	13	5
LC_0902	2	6	2	4	0	4
LC_0903	24	30	19	23	20	5
LC_0904	3	4	0	8	3	4
LC_0905	23	23	20	23	19	5
LC_0906	1	2	0	2	3	4
LC_0907	6	3	0	3	2	4
LC_0908	14	14	10	15	18	5
LC_0909	7	11	9	10	9	5
LC_0910	33	36	35	38	35	5
LC_0911	20	22	23	32	21	5
LC_0912	16	19	14	17	20	5
LC_0913	13	24	18	13	22	5
LC_0914	33	31	25	35	29	5
LC_0915	8	14	12	9	18	5
LC_0916	9	1	5	7	4	5
LC_0917	9	1	4	8	6	5
LC_0918	6	3	6	7	3	5
LC_0919	13	5	8	11	6	5
LC_0920	9	13	17	15	11	5
LC_0921	9	7	0	6	9	4
LC_0922	15	19	17	19	21	5
LC_0923	8	10	8	7	10	5
LC_0924	4	4	2	6	2	5
LC_0925	23	24	24	31	24	5
LC_0926	11	9	18	23	8	5
LC_0927	2	4	5	8	4	5
LC_0928	28	26	31	34	26	5
LC_0929	6	5	5	7	3	5
LC_0930	35	36	35	40	33	5
LC_0931	11	5	8	13	5	5
LC_0932	35	36	33	38	34	5
LC_0933	35	35	35	40	35	5
LC_0934	4	2	10	7	8	5
LC_0935	4	8	2	3	6	5
LC_0936	26	30	27	30	31	5
LC_0937	5	2	3	6	2	5
LC_0938	27	28	25	32	25	5
LC_0939	6	2	10	6	7	5
LC_0940	8	7	7	10	12	5
LC_0941	26	27	25	28	26	5
LC_0942	11	5	4	6	5	5
LC_0943	20	21	14	24	17	5
LC_0944	7	6	3	8	5	5
LC_0945	3	2	6	6	9	5
LC_0946	21	18	19	28	21	5
LC_0947	18	21	26	33	25	5
LC_0948	29	32	31	34	29	5
LC_0949	12	12	9	23	11	5
LC_0950	7	9	8	6	12	5
LC_0951	9	15	12	8	12	5
LC_0952	8	9	9	7	11	5
LC_0953	35	32	33	35	26	5
LC_0954	15	19	22	19	23	5
LC_0955	4	3	7	4	9	5
LC_0956	10	10	15	16	11	5
LC_0957	17	15	22	14	20	5
LC_0958	8	1	9	5	0	4
LC_0959	1	2	0	0	0	2
LC_0960	5	3	9	4	1	5
LC_0961	3	2	3	8	4	5
LC_0962	7	0	3	3	8	4
LC_0963	13	17	12	16	14	5
LC_0964	4	0	2	1	4	4
LC_0965	18	21	23	22	18	5
LC_0966	5	0	2	2	5	4
LC_0967	10	0	6	6	10	4
LC_0968	4	4	1	7	4	5
LC_0969	11	14	14	17	10	5
LC_0970	3	4	4	11	11	5
LC_0971	13	17	16	19	13	5
LC_0972	16	17	19	21	23	5
LC_0973	17	18	14	15	21	5
LC_0974	28	30	29	35	33	5
LC_0975	4	11	11	2	9	5
LC_0976	34	27	22	36	21	5
LC_0977	10	12	8	5	8	5
LC_0978	10	10	9	6	10	5
LC_0979	35	36	32	38	34	5
LC_0980	6	10	9	5	9	5
LC_0981	5	8	3	11	11	5
LC_0982	9	5	4	14	13	5
LC_0983	8	4	1	8	7	5
LC_0984	23	29	28	31	29	5
LC_0985	11	6	11	11	8	5
LC_0986	14	18	11	12	18	5
LC_0987	5	8	12	7	2	5
LC_0988	14	6	13	9	4	5
LC_0989	12	7	11	21	12	5
LC_0990	9	6	7	9	3	5
LC_0991	9	12	9	12	10	5
LC_0992	10	8	6	11	7	5
LC_0993	32	25	30	34	29	5
LC_0994	6	5	7	14	7	5
LC_0995	15	12	18	18	13	5
LC_0996	19	22	25	22	25	5
LC_0997	0	4	2	3	5	4
LC_0998	2	7	10	1	7	5
LC_0999	16	10	18	21	20	5
LC_1000	0	3	7	0	0	2
LC_1001	4	2	7	2	0	4
LC_1002	16	13	11	13	16	5
LC_1003	12	9	3	20	8	5
LC_1004	0	4	0	0	0	1
LC_1005	5	0	2	0	1	3
LC_1006	10	2	6	10	5	5
LC_1007	1	9	1	3	1	5
LC_1008	34	35	33	35	34	5
LC_1009	1	5	3	5	3	5
LC_1010	29	28	21	26	28	5
LC_1011	17	8	4	10	9	5
LC_1012	27	19	18	17	17	5
LC_1013	11	6	4	4	5	5
LC_1014	12	18	12	9	18	5
LC_1015	3	7	10	0	5	4
LC_1016	0	1	0	0	3	2
LC_1017	6	4	1	5	3	5
LC_1018	2	2	3	3	2	5
LC_1019	7	0	5	1	1	4
LC_1020	33	34	32	40	35	5
LC_1021	22	22	26	22	21	5
LC_1022	12	12	8	12	10	5
LC_1023	6	6	6	5	5	5
LC_1024	7	6	7	13	8	5
LC_1025	21	16	10	22	17	5
LC_1026	2	2	2	6	3	5
LC_1027	7	7	2	6	9	5
LC_1028	3	3	12	5	2	5
LC_1029	2	3	2	3	3	5
LC_1030	10	15	12	7	13	5
LC_1031	1	5	2	9	9	5
LC_1032	17	15	13	19	15	5
LC_1033	2	5	7	0	4	4
LC_1034	15	16	14	23	16	5
LC_1035	25	25	22	31	26	5
LC_1036	15	11	9	17	9	5
LC_1037	19	20	5	14	13	5
LC_1038	2	4	4	0	2	4
LC_1039	0	8	2	1	1	4
LC_1040	15	6	11	13	13	5
LC_1041	11	8	12	5	6	5
LC_1042	2	7	8	15	2	5
LC_1043	13	9	12	15	14	5
LC_1044	13	15	13	16	13	5
LC_1045	24	20	25	22	17	5
LC_1046	8	4	5	1	5	5
LC_1047	7	5	0	6	6	4
LC_1048	8	1	8	6	4	5
LC_1049	5	4	9	11	6	5
LC_1050	8	3	0	12	8	4
LC_1051	24	18	20	29	20	5
LC_1052	5	0	0	0	7	2
LC_1053	13	7	3	8	7	5
LC_1054	7	8	11	5	13	5
LC_1055	32	31	27	34	29	5
LC_1056	3	7	3	4	5	5
LC_1057	8	12	10	7	12	5
LC_1058	1	2	1	5	3	5
LC_1059	2	7	2	6	1	5
LC_1060	15	16	14	27	19	5
LC_1061	10	4	9	11	8	5
LC_1062	14	14	17	24	16	5
LC_1063	17	18	13	22	17	5
LC_1064	19	20	14	23	16	5
LC_1065	9	11	8	17	10	5
LC_1066	5	6	3	12	12	5
LC_1067	2	0	2	3	5	4
LC_1068	17	16	14	21	17	5
LC_1069	14	16	15	17	17	5
LC_1070	18	18	15	25	16	5
LC_1071	2	6	1	3	5	5
LC_1072	14	15	8	13	13	5
LC_1073	4	4	2	4	7	5
LC_1074	34	36	35	39	33	5
LC_1075	17	17	14	22	16	5
LC_1076	5	6	8	14	3	5
LC_1077	29	30	27	32	27	5
LC_1078	32	34	30	38	33	5
LC_1079	17	14	11	15	7	5
LC_1080	21	18	18	22	20	5
LC_1081	2	2	3	3	5	5
LC_1082	10	11	11	13	11	5
LC_1083	8	7	6	8	7	5
LC_1084	6	9	5	8	5	5
LC_1085	12	17	10	6	8	5
LC_1086	21	22	23	28	28	5
LC_1087	9	10	8	10	5	5
LC_1088	0	0	0	0	3	1
LC_1089	5	2	5	2	1	5
LC_1090	11	8	13	5	7	5
LC_1091	8	10	3	8	8	5
LC_1092	29	34	33	39	33	5
LC_1093	3	4	2	3	0	4
LC_1094	1	3	2	0	3	4
LC_1095	8	12	6	6	6	5
LC_1096	1	2	2	1	1	5
LC_1097	1	10	10	6	0	4
LC_1098	3	3	3	1	3	5
LC_1099	16	14	16	13	12	5
LC_1100	8	9	16	16	15	5
LC_1101	17	23	21	21	21	5
LC_1102	35	35	33	40	35	5
LC_1103	12	11	13	4	11	5
LC_1104	4	0	6	5	5	4
LC_1105	1	2	5	3	10	5
LC_1106	10	13	8	10	6	5
LC_1107	29	26	17	26	19	5
LC_1108	6	1	0	2	3	4
LC_1109	4	3	2	5	1	5
LC_1110	17	11	14	17	13	5
LC_1111	19	17	17	23	17	5
LC_1112	8	9	4	10	9	5
LC_1113	6	1	1	1	1	5
LC_1114	29	32	33	38	33	5
LC_1115	23	17	16	24	17	5
LC_1116	6	6	10	2	8	5
LC_1117	35	36	35	40	35	5
LC_1118	9	8	6	9	8	5
LC_1119	34	32	33	33	30	5
LC_1120	12	10	12	12	8	5
LC_1121	22	15	17	19	20	5
LC_1122	6	11	8	13	16	5
LC_1123	16	13	14	16	10	5
LC_1124	13	9	13	14	8	5
LC_1125	1	3	3	0	3	4
LC_1126	7	6	7	14	7	5
LC_1127	12	9	10	6	10	5
LC_1128	15	8	11	16	11	5
LC_1129	2	1	6	4	4	5
LC_1130	12	6	8	15	5	5
LC_1131	2	0	6	6	5	4
LC_1132	7	0	0	0	7	2
LC_1133	18	7	8	16	5	5
LC_1134	11	8	7	11	9	5
LC_1135	32	25	22	36	29	5
LC_1136	6	3	7	3	5	5
LC_1137	13	13	19	17	12	5
LC_1138	8	10	13	12	5	5
LC_1139	1	2	2	5	0	4
LC_1140	16	14	14	16	12	5
LC_1141	34	35	34	36	30	5
LC_1142	7	4	13	9	9	5
LC_1143	3	1	10	5	4	5
LC_1144	10	6	9	12	10	5
LC_1145	3	2	12	7	5	5
LC_1146	12	8	10	13	11	5
LC_1147	28	27	32	38	24	5
LC_1148	3	0	0	0	19	2
LC_1149	5	7	2	3	6	5
LC_1150	4	1	2	4	8	5
LC_1151	10	19	14	10	23	5
LC_1152	7	13	9	14	14	5
LC_1153	1	0	2	0	2	3
LC_1154	5	6	5	1	2	5
LC_1155	7	7	4	11	9	5
LC_1156	27	26	16	28	20	5
LC_1157	7	9	2	8	5	5
LC_1158	11	8	10	5	13	5
LC_1159	16	19	16	13	19	5
LC_1160	3	11	7	3	9	5
LC_1161	1	3	4	0	5	4
LC_1162	4	11	4	2	6	5
LC_1163	5	7	1	3	3	5
LC_1164	0	1	1	2	6	4
LC_1165	8	6	11	3	4	5
LC_1166	2	10	4	7	16	5
LC_1167	24	17	21	26	19	5
LC_1168	13	12	18	18	12	5
LC_1169	6	2	9	3	2	5
LC_1170	2	1	8	4	1	5
LC_1171	23	29	24	27	23	5
LC_1172	15	17	15	24	15	5
LC_1173	18	21	15	22	20	5
LC_1174	35	36	35	40	35	5
LC_1175	24	31	30	30	27	5
LC_1176	20	28	29	26	24	5
LC_1177	8	11	16	15	10	5
LC_1178	2	6	5	6	1	5
LC_1179	14	19	18	19	15	5
LC_1180	6	1	3	7	3	5
LC_1181	5	5	3	6	5	5
LC_1182	2	3	11	8	3	5
LC_1183	5	9	7	9	5	5
LC_1184	8	6	8	10	5	5
LC_1185	14	16	8	13	7	5
LC_1186	20	25	19	21	18	5
LC_1187	11	12	14	15	6	5
LC_1188	3	5	2	2	1	5
LC_1189	27	30	29	34	29	5
LC_1190	10	5	8	18	5	5
LC_1191	20	21	16	20	19	5
LC_1192	3	16	8	7	6	5
LC_1193	8	15	13	12	16	5
LC_1194	9	8	10	13	8	5
LC_1195	4	6	5	6	4	5
LC_1196	26	21	22	32	22	5
LC_1197	6	3	1	5	5	5
LC_1198	6	6	1	9	2	5
LC_1199	0	2	1	0	0	2
LC_1200	2	5	5	7	5	5
LC_1201	32	31	32	34	25	5
LC_1202	15	10	18	17	13	5
LC_1203	23	26	34	29	26	5
LC_1204	20	23	28	24	22	5
LC_1205	8	13	12	14	7	5
LC_1206	23	26	31	31	25	5
LC_1207	10	13	9	16	9	5
LC_1208	25	32	34	35	32	5
LC_1209	20	25	21	28	21	5
LC_1210	27	30	32	38	28	5
LC_1211	30	23	26	31	28	5
LC_1212	4	6	1	13	4	5
LC_1213	12	16	12	21	15	5
LC_1214	6	6	3	3	8	5
LC_1215	5	7	2	7	6	5
LC_1216	13	13	19	23	12	5
LC_1217	27	25	23	36	26	5
LC_1218	2	7	6	4	5	5
LC_1219	3	6	8	2	5	5
LC_1220	10	13	21	16	13	5
LC_1221	13	9	9	17	8	5
LC_1222	9	7	8	14	6	5
LC_1223	12	7	8	15	8	5
LC_1224	1	7	3	1	1	5
LC_1225	15	21	7	21	16	5
LC_1226	16	14	22	18	17	5
LC_1227	9	9	9	15	12	5
LC_1228	10	5	8	5	1	5
LC_1229	6	4	2	2	2	5
LC_1230	2	11	3	4	8	5
LC_1231	3	2	3	3	3	5
LC_1232	9	5	6	7	7	5
LC_1233	5	6	7	18	12	5
LC_1234	21	28	26	27	24	5
LC_1235	20	23	14	22	21	5
LC_1236	10	22	20	19	13	5
LC_1237	0	0	0	1	2	2
LC_1238	3	1	4	3	2	5
LC_1239	2	4	3	0	0	3
LC_1240	6	12	10	12	10	5
LC_1241	2	4	10	5	2	5
LC_1242	4	5	4	7	1	5
LC_1243	6	1	2	7	7	5
LC_1244	6	0	0	0	0	1
LC_1245	6	7	3	9	4	5
LC_1246	15	12	17	18	13	5
LC_1247	11	7	15	14	9	5
LC_1248	16	19	9	22	18	5
LC_1249	15	12	18	18	13	5
LC_1250	8	10	2	8	5	5
LC_1251	1	3	1	0	4	4
LC_1252	8	4	4	3	3	5
LC_1253	26	20	17	28	19	5
LC_1254	10	4	5	6	5	5
LC_1255	6	9	11	7	6	5
LC_1256	8	19	13	11	18	5
LC_1257	2	2	4	3	3	5
LC_1258	17	23	21	21	22	5
LC_1259	19	22	20	23	22	5
LC_1260	7	9	5	10	11	5
LC_1261	11	8	9	24	4	5
LC_1262	4	3	3	4	0	4
LC_1263	5	6	6	6	9	5
LC_1264	12	7	4	2	6	5
LC_1265	26	25	22	23	25	5
LC_1266	26	28	31	39	30	5
LC_1267	5	5	7	6	11	5
LC_1268	2	3	1	7	1	5
LC_1269	17	19	11	17	14	5
LC_1270	8	7	10	11	6	5
LC_1271	25	0	0	1	0	2
LC_1272	14	0	0	0	0	1
LC_1273	33	0	0	29	0	2
LC_1274	4	5	10	5	2	5
LC_1275	5	5	4	4	6	5
LC_1276	10	3	4	12	9	5
LC_1277	8	5	5	7	4	5
LC_1278	23	20	19	27	24	5
LC_1279	0	2	2	0	4	3
LC_1280	8	3	4	8	8	5
LC_1281	14	7	9	5	7	5
LC_1282	5	10	11	6	7	5
LC_1283	6	4	8	6	0	4
LC_1284	5	1	6	3	0	4
LC_1285	5	7	3	6	3	5
LC_1286	23	9	7	13	20	5
LC_1287	15	12	18	18	13	5
LC_1288	3	0	3	7	4	4
LC_1289	19	17	19	25	17	5
LC_1290	10	5	7	14	10	5
LC_1291	35	36	34	39	35	5
LC_1292	8	8	8	5	11	5
LC_1293	11	5	12	7	10	5
LC_1294	12	6	14	11	12	5
LC_1295	4	4	8	8	9	5
LC_1296	26	29	25	31	26	5
LC_1297	4	5	6	4	8	5
LC_1298	5	6	6	10	8	5
LC_1299	11	3	5	4	2	5
LC_1300	5	6	9	7	3	5
LC_1301	10	7	11	13	5	5
LC_1302	4	2	10	4	6	5
LC_1303	13	22	14	14	19	5
LC_1304	1	5	0	0	1	3
LC_1305	8	17	17	23	16	5
LC_1306	5	4	1	6	6	5
LC_1307	7	7	12	5	8	5
LC_1308	1	8	7	4	3	5
LC_1309	3	8	10	0	5	4
LC_1310	15	7	10	8	18	5
LC_1311	35	36	35	38	35	5
LC_1312	11	8	13	14	13	5
LC_1313	27	29	26	28	22	5
LC_1314	14	9	14	10	9	5
LC_1315	13	13	10	14	10	5
LC_1316	3	1	3	2	3	5
LC_1317	0	5	3	0	1	3
LC_1318	7	2	3	11	11	5
LC_1319	5	12	6	8	6	5
LC_1320	12	12	17	18	13	5
LC_1321	3	2	1	4	2	5
LC_1322	26	20	20	27	24	5
LC_1323	1	0	0	0	4	2
LC_1324	2	3	2	6	7	5
LC_1325	0	0	0	0	3	1
LC_1326	6	7	7	13	6	5
LC_1327	33	33	35	39	34	5
LC_1328	35	36	35	40	35	5
LC_1329	9	10	14	14	2	5
LC_1330	2	8	4	2	1	5
LC_1331	21	18	20	23	11	5
LC_1332	8	13	13	2	3	5
LC_1333	16	18	21	16	6	5
LC_1334	15	17	19	21	22	5
LC_1335	7	4	6	8	6	5
LC_1336	2	3	3	2	4	5
LC_1337	15	12	18	18	13	5
LC_1338	7	31	32	2	2	5
LC_1339	0	3	0	0	0	1
LC_1340	30	31	31	30	27	5
LC_1341	9	3	5	7	1	5
LC_1342	11	8	14	9	14	5
LC_1343	0	7	2	5	2	4
LC_1344	2	36	30	0	2	4
LC_1345	2	5	9	0	2	4
LC_1346	0	1	7	0	0	2
LC_1347	8	7	14	10	10	5
LC_1348	1	0	0	0	3	2
LC_1349	15	13	18	18	13	5
LC_1350	15	13	16	17	13	5
LC_1351	19	18	25	18	16	5
LC_1352	15	9	16	14	12	5
LC_1353	10	7	9	8	0	4
LC_1354	7	9	11	9	5	5
LC_1355	5	7	6	13	10	5
LC_1356	0	0	0	1	5	2
LC_1357	25	28	31	29	30	5
LC_1358	27	18	19	26	23	5
LC_1359	9	19	15	8	12	5
LC_1360	5	2	4	2	7	5
LC_1361	13	8	10	11	6	5
LC_1362	4	1	5	3	1	5
LC_1363	10	5	4	10	11	5
LC_1364	16	15	17	21	15	5
LC_1365	21	18	14	21	20	5
LC_1366	11	16	19	16	18	5
LC_1367	13	16	14	17	14	5
LC_1368	7	8	8	3	1	5
LC_1369	35	32	32	35	31	5
LC_1370	15	8	10	11	4	5
LC_1371	33	36	34	40	32	5
LC_1372	21	23	19	26	20	5
LC_1373	3	2	3	1	1	5
LC_1374	4	3	1	0	5	4
LC_1375	8	11	4	5	10	5
LC_1376	4	4	3	8	2	5
LC_1377	3	0	0	0	2	2
LC_1378	19	16	20	20	21	5
LC_1379	10	8	10	10	8	5
LC_1380	5	6	7	2	7	5
LC_1381	9	5	13	9	7	5
LC_1382	10	7	15	10	12	5
LC_1383	4	5	10	6	1	5
LC_1384	2	3	3	3	8	5
LC_1385	9	5	5	10	5	5
LC_1386	6	3	3	4	9	5
LC_1387	25	26	27	26	26	5
LC_1388	24	24	27	27	22	5
LC_1389	10	15	9	14	11	5
LC_1390	10	22	14	13	17	5
LC_1391	3	0	0	2	2	3
LC_1392	11	8	4	14	8	5
LC_1393	12	11	10	12	10	5
LC_1394	6	4	3	11	3	5
LC_1395	18	15	14	21	16	5
LC_1396	4	11	9	16	6	5
LC_1397	18	12	6	15	16	5
LC_1398	1	12	11	0	0	3
LC_1399	9	7	12	11	9	5
LC_1400	14	13	18	18	13	5
LC_1401	14	12	16	11	10	5
LC_1402	21	28	32	30	25	5
LC_1403	11	9	16	15	10	5
LC_1404	1	0	15	0	0	2
LC_1405	2	5	1	5	4	5
LC_1406	35	34	34	40	35	5
LC_1407	8	4	9	3	7	5
LC_1408	11	9	8	10	12	5
LC_1409	9	14	9	21	18	5
LC_1410	3	7	13	1	7	5
LC_1411	24	21	26	26	20	5
LC_1412	18	17	15	27	20	5
LC_1413	2	4	4	0	4	4
LC_1414	4	7	5	5	11	5
LC_1415	10	5	2	3	7	5
LC_1416	7	3	1	3	4	5
LC_1417	13	22	18	10	19	5
LC_1418	1	3	4	0	3	4
LC_1419	4	8	6	12	5	5
LC_1420	6	6	9	1	7	5
LC_1421	4	4	1	1	1	5
LC_1422	9	13	7	14	16	5
LC_1423	3	5	3	1	0	4
LC_1424	7	8	7	12	11	5
LC_1425	4	7	8	7	9	5
LC_1426	35	36	34	40	35	5
LC_1427	15	12	18	16	12	5
LC_1428	9	15	11	18	10	5
LC_1429	10	8	10	14	9	5
LC_1430	13	11	14	15	11	5
LC_1431	26	27	28	26	25	5
LC_1432	7	5	7	2	5	5
LC_1433	6	6	11	12	2	5
LC_1434	8	5	4	2	5	5
LC_1435	21	16	16	22	16	5
LC_1436	8	2	1	5	9	5
LC_1437	7	10	7	5	10	5
LC_1438	3	4	1	0	0	3
LC_1439	13	17	7	19	15	5
LC_1440	6	7	7	13	6	5
LC_1441	4	1	4	4	2	5
LC_1442	23	22	22	25	26	5
LC_1443	35	36	35	37	35	5
LC_1444	0	8	10	0	0	2
LC_1445	3	6	3	2	4	5
LC_1446	15	14	9	18	9	5
LC_1447	0	9	5	0	0	2
LC_1448	2	3	1	6	3	5
LC_1449	12	4	12	12	9	5
LC_1450	5	11	8	10	5	5
LC_1451	8	7	1	8	4	5
LC_1452	2	1	3	7	8	5
LC_1453	9	9	12	15	12	5
LC_1454	16	16	18	20	14	5
LC_1455	6	7	12	10	7	5
LC_1456	19	20	20	22	22	5
LC_1457	14	10	8	17	12	5
LC_1458	12	10	15	7	8	5
LC_1459	8	9	7	11	7	5
LC_1460	9	12	13	14	13	5
LC_1461	3	3	2	7	5	5
LC_1462	0	0	0	0	3	1
LC_1463	5	4	10	14	10	5
LC_1464	10	9	11	18	10	5
LC_1465	6	11	9	6	11	5
LC_1466	3	3	3	9	3	5
LC_1467	26	27	19	36	27	5
LC_1468	8	5	15	17	0	4
LC_1469	14	16	15	7	5	5
LC_1470	24	24	20	25	16	5
LC_1471	2	0	0	0	10	2
LC_1472	2	0	0	2	23	3
LC_1473	8	7	3	0	5	4
LC_1474	4	2	0	3	4	4
LC_1475	3	0	0	0	3	2
LC_1476	15	12	17	17	13	5
LC_1477	5	7	4	9	9	5
LC_1478	30	30	26	29	30	5
LC_1479	17	11	14	13	11	5
LC_1480	1	2	2	0	3	4
LC_1481	2	34	29	1	3	5
LC_1482	7	1	2	7	5	5
LC_1483	9	8	7	6	9	5
LC_1484	18	18	16	21	15	5
LC_1485	2	10	6	1	1	5
LC_1486	14	23	17	12	21	5
LC_1487	12	19	17	11	18	5
LC_1488	7	10	6	8	12	5
LC_1489	2	6	0	3	2	4
LC_1490	3	7	10	0	5	4
LC_1491	1	4	6	0	2	4
LC_1492	4	0	2	2	1	4
LC_1493	9	16	11	8	12	5
LC_1494	4	4	3	4	7	5
LC_1495	0	5	5	0	3	3
LC_1496	12	8	5	19	13	5
LC_1497	8	10	7	9	7	5
LC_1498	16	11	18	17	7	5
LC_1499	5	6	7	7	3	5
LC_1500	14	13	17	23	15	5
LC_1501	1	0	0	3	4	3
LC_1502	6	7	7	2	2	5
LC_1503	10	8	7	8	8	5
LC_1504	3	2	5	3	4	5
LC_1505	8	0	0	20	27	3
LC_1506	13	11	14	22	6	5
LC_1507	8	0	1	0	2	3
LC_1508	22	25	21	33	17	5
LC_1509	3	5	1	12	6	5
LC_1510	7	8	5	15	2	5
LC_1511	12	10	13	11	8	5
LC_1512	4	6	2	5	6	5
LC_1513	9	6	17	12	12	5
LC_1514	9	4	4	3	11	5
LC_1515	8	6	3	10	7	5
LC_1516	2	3	2	4	11	5
LC_1517	20	18	28	24	21	5
LC_1518	6	8	2	5	6	5
LC_1519	15	11	17	17	12	5
LC_1520	25	28	24	27	28	5
LC_1521	3	0	0	0	4	2
LC_1522	16	8	13	16	21	5
LC_1523	6	10	4	7	6	5
LC_1524	34	36	35	39	34	5
LC_1525	24	29	27	31	33	5
LC_1526	15	18	14	29	11	5
LC_1527	7	15	7	7	11	5
LC_1528	10	9	7	9	8	5
LC_1529	9	6	7	6	3	5
LC_1530	4	3	5	2	5	5
LC_1531	5	7	7	7	8	5
LC_1532	0	0	0	2	13	2
LC_1533	23	24	29	24	22	5
LC_1534	9	4	6	8	7	5
LC_1535	12	8	17	16	9	5
LC_1536	6	4	7	8	0	4
LC_1537	7	4	0	0	3	3
LC_1538	10	9	10	11	5	5
LC_1539	3	6	0	1	4	4
LC_1540	1	0	12	0	0	2
LC_1541	15	1	0	4	0	3
LC_1542	8	3	7	4	0	4
LC_1543	6	7	7	12	5	5
LC_1544	1	0	6	0	2	3
LC_1545	6	9	4	8	5	5
LC_1546	5	4	3	6	2	5
LC_1547	3	4	1	6	1	5
LC_1548	25	26	20	33	27	5
LC_1549	14	10	6	11	13	5
LC_1550	6	10	2	5	5	5
LC_1551	2	6	8	3	2	5
LC_1552	14	12	17	18	12	5
LC_1553	6	6	8	13	6	5
LC_1554	1	3	0	0	0	2
LC_1555	5	3	3	1	5	5
LC_1556	22	23	21	30	16	5
LC_1557	5	9	6	7	2	5
LC_1558	32	35	30	39	35	5
LC_1559	28	34	26	38	35	5
LC_1560	22	17	16	28	21	5
LC_1561	18	16	11	25	24	5
LC_1562	5	2	4	14	5	5
LC_1563	31	31	33	34	28	5
LC_1564	6	6	4	12	4	5
LC_1565	4	4	1	5	7	5
LC_1566	17	22	12	27	24	5
LC_1567	11	13	16	16	8	5
LC_1568	4	3	2	3	6	5
LC_1569	8	10	6	17	8	5
LC_1570	17	13	13	20	19	5
LC_1571	6	4	6	1	4	5
LC_1572	5	2	1	3	1	5
LC_1573	5	3	8	6	3	5
LC_1574	12	7	5	8	7	5
LC_1575	22	22	20	28	18	5
LC_1576	13	12	16	13	10	5
LC_1577	11	6	10	14	6	5
LC_1578	3	4	3	3	0	4
LC_1579	12	7	12	14	9	5
LC_1580	15	12	18	18	13	5
LC_1581	6	6	6	6	6	5
LC_1582	11	8	12	11	6	5
LC_1583	6	6	3	8	4	5
LC_1584	13	10	13	13	13	5
LC_1585	4	2	0	3	5	4
LC_1586	6	11	9	6	5	5
LC_1587	1	11	2	1	5	5
LC_1588	6	7	6	12	6	5
LC_1589	18	16	14	20	15	5
LC_1590	31	30	34	35	31	5
LC_1591	2	6	2	2	5	5
LC_1592	6	8	2	16	10	5
LC_1593	24	28	24	26	27	5
LC_1594	0	0	0	0	6	1
LC_1595	0	2	2	2	3	4
LC_1596	9	4	4	1	2	5
LC_1597	4	1	2	1	2	5
LC_1598	28	30	25	37	27	5
LC_1599	11	14	8	16	12	5
LC_1600	11	12	15	10	13	5
LC_1601	9	10	11	15	11	5
LC_1602	12	4	2	7	11	5
LC_1603	3	0	0	0	4	2
LC_1604	23	23	22	30	25	5
LC_1605	1	5	2	3	2	5
LC_1606	6	1	3	3	2	5
LC_1607	13	11	15	16	10	5
LC_1608	10	8	13	16	8	5
LC_1609	3	4	2	10	3	5
LC_1610	5	6	5	2	9	5
LC_1611	5	5	8	3	7	5
LC_1612	7	0	0	0	0	1
LC_1613	21	12	15	17	17	5
LC_1614	14	11	17	18	13	5
LC_1615	6	5	9	5	6	5
LC_1616	5	6	5	4	10	5
LC_1617	4	3	9	5	1	5
LC_1618	1	2	2	2	2	5
LC_1619	14	11	25	22	10	5
LC_1620	11	10	19	15	5	5
LC_1621	7	6	11	10	3	5
LC_1622	0	2	0	0	1	2
LC_1623	34	35	30	36	33	5
LC_1624	1	3	5	0	3	4
LC_1625	8	3	13	5	2	5
LC_1626	13	10	7	16	11	5
LC_1627	23	22	22	27	16	5
LC_1628	9	6	2	5	0	4
LC_1629	15	21	18	15	13	5
LC_1630	15	19	10	22	19	5
LC_1631	16	12	11	19	11	5
LC_1632	11	19	12	14	9	5
LC_1633	28	31	26	31	24	5
LC_1634	35	34	35	40	35	5
LC_1635	7	8	8	6	7	5
LC_1636	7	7	4	4	6	5
LC_1637	6	13	7	8	8	5
LC_1638	13	25	20	25	19	5
LC_1639	5	2	1	3	5	5
LC_1640	8	3	7	4	2	5
LC_1641	9	11	6	13	12	5
LC_1642	16	24	14	22	21	5
LC_1643	4	8	8	5	10	5
LC_1644	5	4	7	6	5	5
LC_1645	7	10	4	12	9	5
LC_1646	10	22	11	19	23	5
LC_1647	10	6	12	8	7	5
LC_1648	16	16	26	21	20	5
LC_1649	10	7	14	14	7	5
LC_1650	10	7	15	9	9	5
LC_1651	1	6	5	1	6	5
LC_1652	12	11	15	14	12	5
LC_1653	20	18	15	27	20	5
LC_1654	1	0	4	0	0	2
LC_1655	6	9	5	9	8	5
LC_1656	10	12	6	10	5	5
LC_1657	8	5	9	7	5	5
LC_1658	13	5	10	14	8	5
LC_1659	3	4	3	1	3	5
LC_1660	7	7	9	7	6	5
LC_1661	10	8	8	10	11	5
LC_1662	4	12	7	1	0	4
LC_1663	6	6	8	13	6	5
LC_1664	10	9	11	10	7	5
LC_1665	4	2	0	5	6	4
LC_1666	5	12	7	4	8	5
LC_1667	3	7	6	3	5	5
LC_1668	13	15	15	17	16	5
LC_1669	3	4	1	10	8	5
LC_1670	19	21	21	27	20	5
LC_1671	11	12	4	17	14	5
LC_1672	14	18	13	21	20	5
LC_1673	15	12	13	19	16	5
LC_1674	6	5	7	7	3	5
LC_1675	0	0	0	0	6	1
LC_1676	8	7	5	12	10	5
LC_1677	5	4	6	8	0	4
LC_1678	8	17	12	27	18	5
LC_1679	10	10	7	11	14	5
LC_1680	4	3	0	2	2	4
LC_1681	10	8	11	12	11	5
LC_1682	9	10	11	13	11	5
LC_1683	8	5	4	9	10	5
LC_1684	6	5	11	17	3	5
LC_1685	4	5	6	3	2	5
LC_1686	2	8	0	2	5	4
LC_1687	8	7	5	3	5	5
LC_1688	13	10	16	12	13	5
LC_1689	19	11	13	16	13	5
LC_1690	7	9	9	8	5	5
LC_1691	7	4	5	2	3	5
LC_1692	7	1	6	3	6	5
LC_1693	4	1	2	3	3	5
LC_1694	4	4	5	8	7	5
LC_1695	17	14	14	19	9	5
LC_1696	7	7	2	4	6	5
LC_1697	2	0	0	1	26	3
LC_1698	13	5	6	10	4	5
LC_1699	29	24	24	26	20	5
LC_1700	7	8	2	3	8	5
LC_1701	5	15	20	16	14	5
LC_1702	5	6	2	10	2	5
LC_1703	31	35	35	39	34	5
LC_1704	26	24	19	28	29	5
LC_1705	4	4	0	2	3	4
LC_1706	10	5	2	15	6	5
LC_1707	7	9	6	7	5	5
LC_1708	4	5	7	7	2	5
LC_1709	3	6	10	7	2	5
LC_1710	5	1	4	5	5	5
LC_1711	8	2	3	4	7	5
LC_1712	11	8	22	14	12	5
LC_1713	14	17	17	20	19	5
LC_1714	4	4	1	2	0	4
LC_1715	6	5	9	8	2	5
LC_1716	8	5	13	9	7	5
LC_1717	9	3	3	5	7	5
LC_1718	5	12	7	6	7	5
LC_1719	12	10	12	11	11	5
LC_1720	7	5	3	8	7	5
LC_1721	5	1	3	4	1	5
LC_1722	11	7	17	11	9	5
LC_1723	26	18	18	33	24	5
LC_1724	15	7	20	17	13	5
LC_1725	7	6	3	2	3	5
LC_1726	4	6	5	2	4	5
LC_1727	7	6	8	4	7	5
LC_1728	10	20	15	10	14	5
LC_1729	6	6	2	2	4	5
LC_1730	25	24	24	23	20	5
LC_1731	14	15	15	11	13	5
LC_1732	8	8	10	11	8	5
LC_1733	5	11	10	8	9	5
LC_1734	0	3	4	3	1	4
LC_1735	34	27	35	39	31	5
LC_1736	14	12	13	17	12	5
LC_1737	14	14	6	17	12	5
LC_1738	12	12	13	16	20	5
LC_1739	11	4	7	14	8	5
LC_1740	0	0	1	0	4	2
LC_1741	5	4	0	1	1	4
LC_1742	0	0	0	0	7	1
LC_1743	4	5	6	8	11	5
LC_1744	0	3	1	4	1	4
LC_1745	8	4	0	2	4	4
LC_1746	4	3	4	2	7	5
LC_1747	5	8	0	6	9	4
LC_1748	17	18	16	25	11	5
LC_1749	16	14	11	10	11	5
LC_1750	12	11	7	15	8	5
LC_1751	0	0	0	0	3	1
LC_1752	20	22	19	28	24	5
LC_1753	12	15	14	27	17	5
LC_1754	9	5	0	2	6	4
LC_1755	4	4	6	5	4	5
LC_1756	9	7	4	9	10	5
LC_1757	7	5	5	3	5	5
LC_1758	13	11	15	14	12	5
LC_1759	14	11	17	16	13	5
LC_1760	11	0	0	9	0	2
LC_1761	8	3	11	7	5	5
LC_1762	16	20	21	28	20	5
LC_1763	6	5	10	5	3	5
LC_1764	12	5	8	12	9	5
LC_1765	20	20	27	11	16	5
LC_1766	2	9	4	6	5	5
LC_1767	1	0	0	1	4	3
LC_1768	19	10	12	22	20	5
LC_1769	1	7	3	8	5	5
LC_1770	7	2	3	7	5	5
LC_1771	4	3	3	4	5	5
LC_1772	20	16	17	26	21	5
LC_1773	17	17	18	23	12	5
LC_1774	14	19	15	21	11	5
LC_1775	7	2	4	0	2	4
LC_1776	12	6	14	17	6	5
LC_1777	1	2	0	1	1	4
LC_1778	10	2	5	9	8	5
LC_1779	3	8	2	3	2	5
LC_1780	4	6	3	0	1	4
LC_1781	11	8	3	10	10	5
LC_1782	9	2	6	3	8	5
LC_1783	3	1	1	2	6	5
LC_1784	4	5	6	10	12	5
LC_1785	18	12	19	15	12	5
LC_1786	6	27	9	0	1	4
LC_1787	0	1	0	7	1	3
LC_1788	16	9	10	18	7	5
LC_1789	3	3	7	4	3	5
LC_1790	31	33	27	35	30	5
LC_1791	35	36	35	40	35	5
LC_1792	7	15	10	13	14	5
LC_1793	11	9	13	8	4	5
LC_1794	8	1	4	8	4	5
LC_1795	6	9	8	11	7	5
LC_1796	17	19	15	23	15	5
LC_1797	5	3	1	0	1	4
LC_1798	5	6	5	7	7	5
LC_1799	10	17	11	15	16	5
LC_1800	5	5	8	6	4	5
LC_1801	1	3	2	8	9	5
LC_1802	7	7	11	3	0	4
LC_1803	6	1	2	2	6	5
LC_1804	14	18	7	22	17	5
LC_1805	5	5	1	4	2	5
LC_1806	13	17	8	24	17	5
LC_1807	0	0	0	0	4	1
LC_1808	5	5	0	2	3	4
LC_1809	35	35	31	37	35	5
LC_1810	6	9	14	10	8	5
LC_1811	5	7	1	1	1	5
LC_1812	30	29	25	32	27	5
LC_1813	5	12	8	2	4	5
LC_1814	11	1	4	3	6	5
LC_1815	10	11	17	15	15	5
LC_1816	0	4	1	0	2	3
LC_1817	2	4	3	1	0	4
LC_1818	5	8	11	5	8	5
LC_1819	1	3	2	2	0	4
LC_1820	0	3	4	3	1	4
LC_1821	2	8	1	7	5	5
LC_1822	5	12	10	3	9	5
LC_1823	3	9	2	8	11	5
LC_1824	13	12	13	18	13	5
LC_1825	3	5	2	2	1	5
LC_1826	8	15	13	16	14	5
LC_1827	26	31	26	38	27	5
LC_1828	18	10	35	26	22	5
LC_1829	26	27	26	30	23	5
LC_1830	11	14	9	17	9	5
LC_1831	5	5	5	2	0	4
LC_1832	30	22	23	29	25	5
LC_1833	0	0	0	0	12	1
LC_1834	12	8	14	24	11	5
LC_1835	4	6	6	4	3	5
LC_1836	5	3	11	3	9	5
LC_1837	6	4	3	9	7	5
LC_1838	27	20	26	34	27	5
LC_1839	23	17	15	20	20	5
LC_1840	5	1	1	2	1	5
LC_1841	11	9	12	8	11	5
LC_1842	6	4	4	3	1	5
LC_1843	12	10	11	23	11	5
LC_1844	10	9	8	3	5	5
LC_1845	15	11	30	23	19	5
LC_1846	13	7	15	14	8	5
LC_1847	5	2	3	3	1	5
LC_1848	2	3	13	4	4	5
LC_1849	4	9	1	6	4	5
LC_1850	2	4	2	1	0	4
LC_1851	14	10	15	16	10	5
LC_1852	4	0	1	0	3	3
LC_1853	0	12	13	0	0	2
LC_1854	0	0	8	0	0	1
LC_1855	4	1	4	2	7	5
LC_1856	1	0	0	0	5	2
LC_1857	2	2	5	4	1	5
LC_1858	4	8	1	3	3	5
LC_1859	27	19	20	32	22	5
LC_1860	1	3	9	1	0	4
LC_1861	10	8	13	12	7	5
LC_1862	7	17	10	13	8	5
LC_1863	3	36	25	0	0	3
LC_1864	0	4	0	0	0	1
LC_1865	12	6	10	13	8	5
LC_1866	0	2	0	4	0	2
LC_1867	7	6	0	3	4	4
LC_1868	6	6	5	2	1	5
LC_1869	12	5	9	12	4	5
LC_1870	5	4	2	0	0	3
LC_1871	9	9	3	11	7	5
LC_1872	1	0	0	0	4	2
LC_1873	22	27	27	29	28	5
LC_1874	0	1	10	0	0	2
LC_1875	12	11	14	15	10	5
LC_1876	15	12	18	18	13	5
LC_1877	7	6	6	9	5	5
LC_1878	0	3	2	5	2	4
LC_1879	35	36	35	40	35	5
LC_1880	6	8	7	5	12	5
LC_1881	22	29	25	25	25	5
LC_1882	4	6	6	3	6	5
LC_1883	6	12	7	5	12	5
LC_1884	34	34	33	39	33	5
LC_1885	6	7	5	4	4	5
LC_1886	5	9	7	2	3	5
LC_1887	7	6	6	3	4	5
LC_1888	3	2	0	3	6	4
LC_1889	13	9	11	17	11	5
LC_1890	6	7	10	0	3	4
LC_1891	19	5	4	26	15	5
LC_1892	7	0	0	0	4	2
LC_1893	1	0	0	0	3	2
LC_1894	2	5	4	0	1	4
LC_1895	8	7	5	2	2	5
LC_1896	3	3	2	0	2	4
LC_1897	4	6	4	9	4	5
LC_1898	3	5	5	5	3	5
LC_1899	4	2	7	11	3	5
LC_1900	33	30	32	33	28	5
LC_1901	1	8	3	4	8	5
LC_1902	17	15	11	11	13	5
LC_1903	13	12	16	17	10	5
LC_1904	23	26	28	23	17	5
LC_1905	3	9	1	5	3	5
LC_1906	0	1	5	1	3	4
LC_1907	8	14	12	7	8	5
LC_1908	22	29	20	29	23	5
LC_1909	19	24	17	21	24	5
LC_1910	3	11	9	5	3	5
LC_1911	0	25	16	0	0	2
LC_1912	26	27	13	23	23	5
LC_1913	1	4	4	5	5	5
LC_1914	11	6	12	7	8	5
LC_1915	35	36	35	39	34	5
LC_1916	12	12	11	14	13	5
LC_1917	26	34	31	40	31	5
LC_1918	5	9	5	4	8	5
LC_1919	12	8	9	14	7	5
LC_1920	2	4	7	6	8	5
LC_1921	7	3	5	4	4	5
LC_1922	30	30	27	37	28	5
LC_1923	16	0	0	8	0	2
LC_1924	4	4	4	7	6	5
LC_1925	1	0	0	1	4	3
LC_1926	17	4	3	12	6	5
LC_1927	0	0	3	1	0	2
LC_1928	0	0	0	0	3	1
LC_1929	23	26	17	22	15	5
LC_1930	0	4	1	0	3	3
LC_1931	0	13	6	0	0	2
LC_1932	4	5	5	4	1	5
LC_1933	3	6	0	0	1	3
LC_1934	0	0	9	0	0	1
LC_1935	8	6	10	10	4	5
LC_1936	8	7	9	20	11	5
LC_1937	0	0	0	0	7	1
LC_1938	15	12	17	18	13	5
LC_1939	15	12	18	16	13	5
LC_1940	8	8	8	10	2	5
LC_1941	10	18	15	20	17	5
LC_1942	2	5	1	2	3	5
LC_1943	4	0	2	2	2	4
LC_1944	2	5	4	6	4	5
LC_1945	0	2	1	3	2	4
LC_1946	1	2	0	0	0	2
LC_1947	9	5	3	16	5	5
LC_1948	13	12	15	17	13	5
LC_1949	15	14	18	18	13	5
LC_1950	12	9	15	14	12	5
LC_1951	6	0	0	0	5	2
LC_1952	3	1	3	2	7	5
LC_1953	7	2	6	2	6	5
LC_1954	3	0	4	0	1	3
LC_1955	9	9	9	13	6	5
LC_1956	9	5	4	3	7	5
LC_1957	8	1	0	0	3	3
LC_1958	30	25	26	27	26	5
LC_1959	3	1	5	4	3	5
LC_1960	32	32	33	33	30	5
LC_1961	19	18	14	15	16	5
LC_1962	13	11	11	11	15	5
LC_1963	35	36	35	40	35	5
LC_1964	35	33	34	38	30	5
LC_1965	3	4	4	12	5	5
LC_1966	23	23	22	22	27	5
LC_1967	0	0	0	0	5	1
LC_1968	21	19	22	26	22	5
LC_1969	35	36	33	40	33	5
LC_1970	35	34	34	39	34	5
LC_1971	22	25	30	28	30	5
LC_1972	14	19	10	22	19	5
LC_1973	14	12	13	15	9	5
LC_1974	24	24	21	33	20	5
LC_1975	14	8	8	9	12	5
LC_1976	8	0	31	5	7	4
LC_1977	8	0	7	3	5	4
LC_1978	6	7	7	2	10	5
LC_1979	8	8	12	15	6	5
LC_1980	30	31	30	34	33	5
LC_1981	2	6	2	1	3	5
LC_1982	1	3	7	5	10	5
LC_1983	4	1	1	6	2	5
LC_1984	8	3	5	8	4	5
LC_1985	4	7	3	3	6	5
LC_1986	9	2	0	0	3	3
LC_1987	34	34	31	36	31	5
LC_1988	14	8	12	16	11	5
LC_1989	6	6	5	10	11	5
LC_1990	9	3	6	5	3	5
LC_1991	13	11	16	15	10	5
LC_1992	1	4	2	10	5	5
LC_1993	30	31	28	29	29	5
LC_1994	14	6	13	14	7	5
LC_1995	1	1	5	2	2	5
LC_1996	0	4	0	0	0	1
LC_1997	8	11	7	7	12	5
LC_1998	0	2	1	0	1	3
[truncated: 3,120 more rows]

## Sheet: Table S4
Table S4_Ranking of LC-MS features predicting chemotypes
VarID	Presence in best models A	Presence in best models B	Presence in best models C	Presence in best models D	Presence in best models E	Sum	Rank
LC_1976	1	374	498	6	9	888	1
LC_0155	24	52	119	500	41	736	2
LC_1697	4	8	7	198	499	716	3
LC_1273	484	36	43	34	65	662	4
LC_0352	11	80	89	417	33	630	5
LC_1344	25	496	7	52	35	615	6
LC_2350	460	32	44	25	44	605	7
LC_1472	5	7	8	108	474	602	8
LC_2757	4	43	492	37	17	593	9
LC_4785	14	12	490	25	24	565	10
LC_2077	14	494	6	25	22	561	11
LC_3434	41	14	12	484	8	559	12
LC_2152	17	22	26	483	3	551	13
LC_2563	94	32	39	285	98	548	14
LC_1863	25	441	3	44	31	544	15
LC_1271	491	6	9	27	10	543	16
LC_2555	68	19	42	393	18	540	17
LC_3966	457	8	8	32	8	513	18
LC_1828	17	182	298	1	2	500	19
LC_0263	12	345	124	10	7	498	20
LC_4413	11	13	63	331	74	492	21
LC_4902	10	41	20	31	385	487	22
LC_2735	445	8	7	5	18	483	23
LC_0274	21	19	28	129	282	479	24
LC_1786	2	412	22	27	12	475	25
LC_1505	13	24	29	11	397	474	26
LC_3815	429	9	11	13	10	472	27
LC_3961	39	13	24	376	18	470	28
LC_3854	9	6	8	34	406	463	29
LC_4931	4	3	4	58	393	462	30
LC_0750	38	24	25	354	0	441	31
LC_3324	9	3	3	49	377	441	32
LC_2507	8	376	40	5	6	435	33
LC_1540	3	22	385	3	2	415	34
LC_3873	12	8	10	19	358	407	35
LC_3300	10	5	5	0	385	405	36
LC_1874	8	31	351	4	6	400	37
LC_2348	343	12	14	8	20	397	38
LC_2766	5	353	16	16	5	395	39
LC_5007	343	8	9	25	8	393	40
LC_1404	3	44	317	6	6	376	41
LC_1934	4	13	353	2	1	373	42
LC_1261	9	1	3	332	23	368	43
LC_3664	5	4	4	40	314	367	44
LC_4685	35	17	202	69	42	365	45
LC_3456	4	4	3	10	342	363	46
LC_3851	3	329	6	12	5	355	47
LC_4220	1	8	9	99	238	355	48
LC_2792	10	312	7	15	6	350	49
LC_1541	307	5	23	3	7	345	50
LC_3453	4	4	2	38	297	345	51
LC_4696	66	64	196	7	6	339	52
LC_1845	12	137	183	5	1	338	53
LC_2559	198	28	33	35	39	333	54
LC_2453	16	59	130	109	16	330	55
LC_1911	29	237	10	33	19	328	56
LC_3504	21	5	6	292	3	327	57
LC_1481	23	167	48	54	30	322	58
LC_3738	9	4	5	25	273	316	59
LC_3663	10	5	4	22	274	315	60
LC_2605	5	28	273	0	2	308	61
LC_3869	4	4	2	39	258	307	62
LC_4063	11	5	13	264	13	306	63
LC_0106	210	34	55	3	3	305	64
LC_0220	173	38	85	5	2	303	65
LC_2452	12	70	107	66	43	298	66
LC_2616	39	2	7	249	0	297	67
LC_1272	267	3	4	15	7	296	68
LC_2509	4	272	12	3	4	295	69
LC_2566	10	4	4	254	16	288	70
LC_2982	7	4	271	3	2	287	71
LC_1854	6	17	260	2	1	286	72
LC_3382	9	2	2	262	10	285	73
LC_2760	1	36	235	6	7	285	74
LC_3264	12	5	6	0	255	278	75
LC_4335	29	62	115	33	35	274	76
LC_3946	36	12	21	176	23	268	77
LC_3658	9	8	8	80	161	266	78
LC_3230	9	4	4	0	246	263	79
LC_1346	3	5	252	1	1	262	80
LC_2353	220	11	12	2	13	258	81
LC_2725	22	3	21	208	1	255	82
LC_3700	6	4	2	31	211	254	83
LC_3458	28	4	15	189	15	251	84
LC_1148	1	2	3	44	200	250	85
LC_1891	7	19	14	200	9	249	86
LC_3108	3	3	3	42	197	248	87
LC_4416	200	1	23	5	18	247	88
LC_3503	36	12	17	153	28	246	89
LC_3554	2	3	1	10	225	241	90
LC_3029	3	10	205	14	7	239	91
LC_3380	4	2	2	8	220	236	92
LC_1286	171	3	23	28	10	235	93
LC_4463	27	55	90	31	32	235	94
LC_3763	8	4	4	11	208	235	95
LC_1338	9	79	60	50	36	234	96
LC_4982	200	2	4	19	4	229	97
LC_2554	28	3	27	168	3	229	98
LC_1735	19	161	29	6	11	226	99
LC_1833	2	1	0	11	208	222	100
LC_0307	35	7	7	41	131	221	101
LC_2565	32	15	16	144	14	221	102
LC_2933	4	0	3	37	175	219	103
LC_2351	179	5	14	2	17	217	104
LC_1532	6	3	3	18	187	217	105
LC_3640	8	4	4	31	168	215	106
LC_3043	4	3	3	5	200	215	107
LC_2266	144	8	25	10	25	212	108
LC_3168	14	21	161	10	5	211	109
LC_2174	2	1	0	15	192	210	110
LC_3743	36	11	10	151	1	209	111
LC_0828	21	6	80	77	24	208	112
LC_0600	178	4	4	16	4	206	113
LC_4401	35	46	80	37	8	206	114
LC_3335	156	13	11	12	11	203	115
LC_4586	37	4	6	141	13	201	116
LC_1190	5	9	3	170	12	199	117
LC_0077	11	4	6	160	15	196	118
LC_2102	6	9	177	2	2	196	119
LC_2047	4	179	9	2	2	196	120
LC_2455	14	50	54	61	14	193	121
LC_3141	13	8	7	7	158	193	122
LC_4547	4	8	155	12	13	192	123
LC_4056	6	37	125	13	7	188	124
LC_4055	5	16	138	25	3	187	125
LC_3552	1	4	5	145	32	187	126
LC_3020	10	0	7	5	164	186	127
LC_4466	62	40	47	6	30	185	128
LC_0976	26	3	106	41	8	184	129
LC_3705	19	32	103	26	3	183	130
LC_0187	5	8	4	8	158	183	131
LC_3507	5	10	148	12	8	183	132
LC_3762	160	3	4	11	3	181	133
LC_2796	45	88	21	6	21	181	134
LC_4503	81	18	15	25	41	180	135
LC_4108	19	52	92	5	12	180	136
LC_2225	1	4	14	24	137	180	137
LC_4841	4	18	152	1	3	178	138
LC_0598	154	4	6	8	5	177	139
LC_3872	28	11	15	91	31	176	140
LC_3160	10	139	2	17	8	176	141
LC_3591	2	7	164	2	1	176	142
LC_4878	3	11	157	3	1	175	143
LC_4538	89	32	36	3	14	174	144
LC_2283	148	2	4	9	9	172	145
LC_1042	11	3	8	124	23	169	146
LC_1853	15	20	94	26	12	167	147
LC_3638	4	3	3	5	151	166	148
LC_3683	2	19	113	22	10	166	149
LC_0716	6	4	14	131	10	165	150
LC_4530	28	26	32	11	67	164	151
LC_4971	22	8	93	26	14	163	152
LC_3261	5	3	2	6	147	163	153
LC_3740	122	3	4	8	25	162	154
LC_4980	135	4	9	5	8	161	155
LC_2051	9	2	3	25	122	161	156
LC_4936	6	77	51	21	6	161	157
LC_4949	5	13	11	25	107	161	158
LC_0266	4	14	134	6	2	160	159
LC_4941	18	99	0	42	0	159	160
LC_0364	2	23	4	4	126	159	161
LC_0665	2	21	18	36	79	156	162
LC_0131	22	63	39	19	12	155	163
LC_2457	15	16	102	8	14	155	164
LC_2961	1	109	4	33	8	155	165
LC_3173	43	81	11	3	14	152	166
LC_2458	10	40	40	37	25	152	167
LC_1923	109	10	8	6	18	151	168
LC_3635	5	126	11	4	5	151	169
LC_2310	2	136	9	0	3	150	170
LC_3690	4	3	3	4	135	149	171
LC_3634	119	4	3	22	0	148	172
LC_4330	5	29	35	68	9	146	173
LC_3342	1	1	138	4	2	146	174
LC_2370	126	2	4	10	3	145	175
LC_4981	95	9	18	3	20	145	176
LC_2558	130	2	3	5	4	144	177
LC_0811	3	127	10	1	3	144	178
LC_3804	2	2	136	1	2	143	179
LC_1587	6	48	33	29	25	141	180
LC_1468	2	10	16	79	34	141	181
LC_0309	28	12	6	84	10	140	182
LC_2200	22	2	4	46	65	139	183
LC_3624	3	8	127	1	0	139	184
LC_4821	13	41	53	28	3	138	185
LC_3358	5	1	123	5	3	137	186
LC_2629	14	79	7	15	21	136	187
LC_2193	1	3	5	107	20	136	188
LC_2803	1	131	3	0	1	136	189
LC_4833	90	4	24	12	4	134	190
LC_2609	9	102	9	8	6	134	191
LC_3024	38	1	16	21	57	133	192
LC_3557	31	16	15	53	17	132	193
LC_2089	3	1	0	9	119	132	194
LC_0799	2	5	123	1	1	132	195
LC_2061	14	13	15	57	32	131	196
LC_3614	3	3	3	23	99	131	197
LC_3887	0	108	5	11	7	131	198
LC_2120	104	4	7	4	10	129	199
LC_4786	62	11	14	28	13	128	200
LC_2287	17	2	2	28	79	128	201
LC_3391	3	8	5	101	11	128	202
LC_3716	1	20	67	29	11	128	203
LC_2569	13	1	17	82	14	127	204
LC_2794	10	79	11	18	9	127	205
LC_3402	102	1	1	17	5	126	206
LC_1281	58	3	2	60	3	126	207
LC_4820	9	19	21	73	4	126	208
LC_0637	6	1	12	47	60	126	209
LC_1233	23	11	8	65	18	125	210
LC_2307	22	50	21	3	28	124	211
LC_0729	3	108	8	4	1	124	212
LC_0183	6	6	85	20	6	123	213
LC_3162	2	87	12	14	8	123	214
LC_2255	1	2	23	72	25	123	215
LC_4894	34	19	3	64	2	122	216
LC_4041	5	20	32	50	15	122	217
LC_3745	4	32	50	25	11	122	218
LC_4784	13	90	8	9	1	121	219
LC_3768	8	20	60	28	5	121	220
LC_3241	2	98	8	2	11	121	221
LC_1957	34	3	3	28	52	120	222
LC_3243	3	96	10	4	7	120	223
LC_4986	100	1	3	13	2	119	224
LC_1444	10	15	82	7	5	119	225
LC_0058	7	6	6	84	16	119	226
LC_4412	58	18	18	19	4	117	227
LC_3767	11	44	45	12	5	117	228
LC_2442	9	1	13	90	4	117	229
LC_3424	7	93	6	7	4	117	230
LC_1646	31	14	23	5	43	116	231
LC_3756	21	11	11	63	10	116	232
LC_3089	2	6	104	2	2	116	233
LC_4914	97	2	4	8	4	115	234
LC_2841	3	7	15	38	52	115	235
LC_3895	3	102	3	2	5	115	236
LC_3280	90	4	8	12	0	114	237
LC_2649	73	12	13	10	6	114	238
LC_2326	17	2	2	29	64	114	239
LC_3639	13	48	34	11	8	114	240
LC_3769	7	37	38	22	10	114	241
LC_1506	6	3	3	74	28	114	242
LC_3914	2	91	3	12	6	114	243
LC_2456	23	13	63	3	11	113	244
LC_0392	14	66	24	4	5	113	245
LC_2791	7	0	11	89	6	113	246
LC_3678	5	3	93	9	3	113	247
LC_2890	4	5	78	18	8	113	248
LC_3749	2	99	2	5	5	113	249
LC_3625	1	98	12	1	1	113	250
LC_3312	95	5	5	2	5	112	251
LC_1019	84	14	7	4	3	112	252
LC_4560	56	0	4	48	4	112	253
LC_3509	18	8	4	79	3	112	254
LC_2958	4	1	0	17	90	112	255
LC_2377	12	64	1	33	1	111	256
LC_2892	8	20	70	10	3	111	257
LC_4209	6	25	73	3	4	111	258
LC_1937	2	1	2	15	91	111	259
LC_1917	58	8	5	38	1	110	260
LC_1003	2	1	25	81	1	110	261
LC_3817	2	97	4	4	3	110	262
LC_0441	89	2	5	10	3	109	263
LC_1299	78	12	4	10	5	109	264
LC_3484	5	5	84	9	6	109	265
LC_2955	73	8	4	16	7	108	266
LC_0540	6	2	67	32	1	108	267
LC_3911	2	1	100	3	2	108	268
LC_4008	2	81	1	18	6	108	269
LC_0007	26	1	3	5	72	107	270
LC_2957	24	11	57	10	5	107	271
LC_4359	12	31	33	11	20	107	272
LC_3677	6	65	2	26	8	107	273
LC_3361	2	5	97	2	1	107	274
LC_4827	63	0	9	31	3	106	275
LC_2167	4	3	3	94	2	106	276
LC_4453	9	3	1	85	7	105	277
LC_0673	7	57	4	37	0	105	278
LC_4336	86	3	4	7	4	104	279
LC_1625	12	21	62	6	3	104	280
LC_0926	9	12	16	54	13	104	281
LC_3632	5	71	1	19	8	104	282
LC_3126	4	4	3	6	87	104	283
LC_2468	8	4	79	11	1	103	284
LC_5006	8	7	43	43	2	103	285
LC_3726	7	27	42	19	8	103	286
LC_0166	3	10	73	8	9	103	287
LC_1028	1	15	76	3	8	103	288
LC_1931	8	76	2	12	4	102	289
LC_1559	2	6	79	4	11	102	290
LC_2862	2	2	3	32	63	102	291
LC_2187	62	20	12	5	2	101	292
LC_3116	61	5	12	14	9	101	293
LC_0958	23	28	34	2	14	101	294
LC_4970	16	2	1	79	3	101	295
LC_1912	10	9	70	8	4	101	296
LC_4814	8	29	43	16	5	101	297
LC_3561	4	2	0	10	85	101	298
LC_3203	0	1	0	7	93	101	299
LC_3170	29	50	10	4	7	100	300
LC_2940	21	42	34	2	1	100	301
LC_2635	11	2	37	19	31	100	302
LC_0037	79	13	2	4	1	99	303
LC_4021	42	8	4	44	1	99	304
LC_4382	12	22	54	10	1	99	305
LC_1765	2	2	41	52	2	99	306
LC_2082	2	5	51	20	21	99	307
LC_3473	0	0	0	3	96	99	308
LC_1244	90	1	1	4	2	98	309
LC_2606	23	3	21	49	2	98	310
LC_0053	11	4	6	58	19	98	311
LC_3567	7	49	6	23	13	98	312
LC_1508	4	4	1	66	23	98	313
LC_4657	4	66	11	8	9	98	314
LC_3309	0	1	67	18	12	98	315
LC_2074	28	34	8	22	5	97	316
LC_2032	7	5	52	25	8	97	317
LC_3856	7	66	11	7	6	97	318
LC_1467	3	4	36	53	1	97	319
LC_3146	3	2	3	32	57	97	320
LC_1860	2	2	84	5	4	97	321
LC_0516	1	54	13	25	4	97	322
LC_0613	52	5	6	32	1	96	323
LC_1760	37	7	7	28	17	96	324
LC_0399	5	14	7	70	0	96	325
LC_3831	5	76	7	7	1	96	326
LC_0744	27	3	9	43	13	95	327
LC_0709	7	7	68	9	4	95	328
LC_3038	4	3	81	7	0	95	329
LC_4674	12	4	3	71	4	94	330
LC_2795	10	61	6	8	9	94	331
LC_3127	6	73	8	3	4	94	332
LC_5015	6	58	8	18	4	94	333
LC_4449	2	12	11	10	59	94	334
LC_0425	53	7	7	22	4	93	335
LC_3216	16	62	3	10	2	93	336
LC_2460	7	29	18	27	12	93	337
LC_2772	2	8	82	0	1	93	338
LC_3065	2	2	2	7	80	93	339
LC_4812	39	9	3	38	3	92	340
LC_0464	24	4	2	58	4	92	341
LC_4831	0	13	24	2	53	92	342
LC_1986	39	1	3	15	33	91	343
LC_2248	22	2	18	48	1	91	344
LC_3169	19	61	4	5	2	91	345
LC_0867	0	2	58	30	1	91	346
LC_0387	60	1	5	21	3	90	347
LC_0678	5	17	26	39	3	90	348
LC_3737	4	18	37	17	14	90	349
LC_1558	2	5	67	3	13	90	350
LC_0582	54	4	17	8	6	89	351
LC_1662	20	30	14	14	11	89	352
LC_2148	6	5	63	9	6	89	353
LC_4312	4	27	30	22	6	89	354
LC_1996	1	69	16	1	1	88	355
LC_3985	5	6	64	8	4	87	356
LC_4473	55	2	4	23	2	86	357
LC_0319	5	8	2	27	44	86	358
LC_4924	5	56	10	12	3	86	359
LC_3070	2	11	1	61	11	86	360
LC_3563	2	4	77	2	1	86	361
LC_4020	1	6	79	0	0	86	362
LC_1602	35	0	6	22	22	85	363
LC_0896	30	9	7	21	18	85	364
LC_0742	14	7	4	16	44	85	365
LC_0264	3	3	41	6	32	85	366
LC_0858	3	11	19	50	2	85	367
LC_2924	3	66	11	2	3	85	368
LC_1471	2	1	0	18	64	85	369
LC_3564	5	66	0	9	4	84	370
LC_2912	3	38	1	37	5	84	371
LC_3293	3	62	2	12	5	84	372
LC_2894	50	12	11	4	6	83	373
LC_4672	6	3	3	53	18	83	374
LC_4100	5	6	2	48	22	83	375
LC_2809	3	1	1	4	74	83	376
LC_3551	3	6	8	47	19	83	377
LC_4699	3	7	4	22	47	83	378
LC_4758	39	3	3	21	16	82	379
LC_1892	29	2	2	23	26	82	380
LC_2902	19	28	12	21	2	82	381
LC_0537	17	13	1	47	4	82	382
LC_0569	4	1	1	24	52	82	383
LC_2352	64	3	4	6	4	81	384
LC_4836	43	6	2	15	15	81	385
LC_2301	11	9	54	5	2	81	386
LC_2604	7	51	14	7	2	81	387
LC_0586	3	58	3	5	12	81	388
LC_0520	1	66	8	3	3	81	389
LC_0685	1	26	20	6	28	81	390
LC_4146	41	3	6	20	10	80	391
LC_4639	11	12	33	1	23	80	392
LC_4595	10	6	3	5	56	80	393
LC_4744	5	4	2	61	8	80	394
LC_4306	4	18	53	3	2	80	395
LC_4799	3	3	71	3	0	80	396
LC_3331	2	5	73	0	0	80	397
LC_4429	71	3	0	4	1	79	398
LC_4322	47	3	2	24	3	79	399
LC_1678	22	6	9	39	3	79	400
LC_1469	19	1	15	41	3	79	401
LC_3645	13	25	28	4	9	79	402
LC_2321	4	61	7	1	6	79	403
LC_3844	3	2	1	22	51	79	404
LC_3805	2	2	72	2	1	79	405
LC_2560	66	2	2	2	6	78	406
LC_4203	64	2	4	5	3	78	407
LC_0424	38	12	6	3	19	78	408
LC_1398	7	6	50	5	10	78	409
LC_3582	6	7	60	5	0	78	410
LC_4843	5	14	46	11	2	78	411
LC_3752	4	2	0	2	70	78	412
LC_0157	3	1	52	13	9	78	413
LC_3009	3	1	39	35	0	78	414
LC_2759	2	3	9	10	54	78	415
LC_3093	2	61	12	1	2	78	416
LC_0705	27	2	39	2	7	77	417
LC_3177	8	18	29	20	2	77	418
LC_0735	7	3	10	43	14	77	419
LC_3384	6	57	5	6	3	77	420
LC_3291	5	58	3	7	4	77	421
LC_1947	4	5	4	61	3	77	422
LC_4102	4	4	3	53	13	77	423
LC_0860	2	6	5	61	3	77	424
LC_4767	2	15	10	14	36	77	425
LC_0204	29	11	22	4	10	76	426
LC_0510	4	57	7	6	2	76	427
LC_0209	25	28	14	2	6	75	428
LC_4133	20	7	25	3	20	75	429
LC_0967	17	28	12	10	8	75	430
LC_1166	17	6	13	9	30	75	431
LC_2525	5	4	18	46	2	75	432
LC_2632	5	3	4	62	1	75	433
LC_1004	3	64	4	3	1	75	434
LC_0572	1	1	1	16	56	75	435
LC_1192	15	52	1	3	3	74	436
LC_2806	3	54	4	10	3	74	437
LC_2166	2	9	12	48	3	74	438
LC_4755	2	46	13	6	7	74	439
LC_4777	2	59	8	3	2	74	440
LC_4367	42	1	4	9	17	73	441
LC_4293	37	4	11	14	7	73	442
LC_3297	2	24	33	5	9	73	443
LC_3964	2	7	62	1	1	73	444
LC_0596	1	19	50	2	1	73	445
LC_1507	55	3	1	13	0	72	446
LC_4472	49	7	5	7	4	72	447
LC_3553	36	9	8	12	7	72	448
LC_3124	31	6	13	16	6	72	449
LC_4381	27	13	18	13	1	72	450
LC_0686	7	44	9	7	5	72	451
LC_3429	6	10	11	33	12	72	452
LC_2459	2	14	24	7	25	72	453
LC_3294	2	7	63	0	0	72	454
LC_0151	34	10	3	22	2	71	455
LC_1039	6	58	3	2	2	71	456
LC_5012	1	37	24	8	1	71	457
LC_3924	0	1	0	5	65	71	458
LC_1834	8	19	6	33	4	70	459
LC_1447	6	47	6	5	6	70	460
LC_2570	6	3	37	14	10	70	461
LC_0597	5	13	41	4	6	69	462
LC_3219	3	22	24	14	6	69	463
LC_0091	2	2	9	8	48	69	464
LC_1007	2	52	6	4	5	69	465
LC_3191	2	3	1	16	47	69	466
LC_0162	24	7	21	12	4	68	467
LC_4839	6	9	39	6	8	68	468
LC_0435	2	2	42	21	1	68	469
LC_2210	0	64	3	0	1	68	470
LC_1000	5	4	52	2	4	67	471
LC_0164	4	0	42	2	19	67	472
LC_0163	3	0	41	5	18	67	473
LC_3242	3	40	16	7	1	67	474
LC_0203	1	8	42	10	6	67	475
LC_4428	33	9	10	10	4	66	476
LC_4881	21	17	3	19	6	66	477
LC_0614	19	7	7	5	28	66	478
LC_4427	13	8	0	2	43	66	479
LC_1097	11	22	16	3	14	66	480
LC_2688	4	5	9	45	3	66	481
LC_2927	3	3	1	16	43	66	482
LC_2158	53	1	3	3	5	65	483
LC_1848	6	14	38	3	4	65	484
LC_4011	3	4	58	0	0	65	485
LC_3123	2	4	50	6	3	65	486
LC_1787	7	3	1	47	6	64	487
LC_1864	1	57	5	0	1	64	488
LC_3649	0	58	6	0	0	64	489
LC_0269	13	3	5	39	3	63	490
LC_1901	11	21	5	7	19	63	491
LC_4722	3	1	36	21	2	63	492
LC_0427	1	4	5	40	13	63	493
LC_3084	0	1	0	3	59	63	494
LC_3497	42	1	1	1	17	62	495
LC_0526	27	12	2	18	3	62	496
LC_1020	23	1	4	15	19	62	497
LC_1132	10	2	2	18	30	62	498
LC_3107	10	1	4	2	45	62	499
LC_1619	3	8	25	2	24	62	500
LC_3647	3	21	27	7	4	62	501
LC_3681	2	10	40	6	4	62	502
LC_2962	1	3	2	3	53	62	503
LC_4583	40	1	5	12	3	61	504
LC_1701	32	3	21	4	1	61	505
LC_2422	18	1	4	34	4	61	506
LC_4983	17	4	8	14	18	61	507
LC_4840	12	6	25	15	3	61	508
LC_0755	11	17	27	1	5	61	509
LC_4671	8	11	15	21	6	61	510
LC_2418	7	12	6	34	2	61	511
LC_4670	4	8	1	12	36	61	512
LC_0888	1	32	22	5	1	61	513
LC_3263	1	1	1	5	53	61	514
LC_3192	0	0	1	3	57	61	515
LC_1470	28	1	3	27	1	60	516
LC_0150	21	10	17	5	7	60	517
LC_1801	13	3	3	17	24	60	518
LC_5021	10	3	9	33	5	60	519
LC_4866	8	27	15	5	5	60	520
LC_2218	6	11	14	24	5	60	521
LC_3590	4	3	25	14	14	60	522
LC_2765	2	2	3	6	47	60	523
LC_3365	0	23	5	30	2	60	524
LC_3724	0	1	0	4	55	60	525
LC_1113	38	3	2	12	4	59	526
LC_3220	10	27	5	15	2	59	527
LC_4847	9	9	28	12	1	59	528
LC_4010	3	5	51	0	0	59	529
LC_4131	2	5	26	25	1	59	530
LC_4582	53	1	0	3	1	58	531
LC_3798	23	13	7	4	11	58	532
LC_4844	19	7	16	11	5	58	533
LC_3718	16	9	9	21	3	58	534
LC_1791	8	2	11	34	3	58	535
LC_0900	7	5	3	22	21	58	536
LC_4648	4	31	3	20	0	58	537
LC_3027	3	5	4	11	35	58	538
LC_1754	26	5	10	14	2	57	539
LC_0865	13	2	2	16	24	57	540
LC_2861	10	1	15	29	2	57	541
LC_4891	9	7	28	4	9	57	542
LC_0279	8	30	9	3	7	57	543
LC_4660	5	39	5	4	4	57	544
LC_2883	4	31	1	15	6	57	545
LC_0391	2	46	5	2	2	57	546
LC_3388	2	2	47	4	2	57	547
LC_0565	33	3	2	15	3	56	548
LC_1165	25	5	12	13	1	56	549
LC_1951	20	1	1	16	18	56	550
LC_0206	19	5	15	11	6	56	551
LC_0207	15	9	15	2	15	56	552
LC_1999	1	2	47	2	4	56	553
LC_2060	1	47	7	0	1	56	554
LC_4216	27	10	6	3	9	55	555
LC_3675	18	3	11	6	17	55	556
LC_3766	12	4	8	7	24	55	557
LC_4147	10	7	29	2	7	55	558
LC_3145	6	5	6	9	29	55	559
LC_3794	1	10	4	9	31	55	560
LC_4142	1	1	44	9	0	55	561
LC_4944	9	17	0	26	2	54	562
LC_0008	8	18	20	7	1	54	563
LC_0281	7	9	29	4	5	54	564
LC_1592	7	2	10	33	2	54	565
LC_3923	3	32	7	3	9	54	566
LC_2147	2	8	33	1	10	54	567
LC_2096	10	4	3	19	17	53	568
LC_0165	5	7	23	5	13	53	569
LC_0741	5	8	5	20	15	53	570
LC_1015	1	1	37	14	0	53	571
LC_1566	1	3	35	3	11	53	572
LC_2593	1	41	4	5	2	53	573
LC_3830	1	43	5	4	0	53	574
LC_4541	0	48	4	0	1	53	575
LC_1814	29	7	1	12	3	52	576
LC_1802	11	3	27	2	9	52	577
LC_2768	4	4	38	3	3	52	578
LC_2868	2	31	13	2	4	52	579
LC_3965	0	1	0	4	47	52	580
LC_0508	32	3	0	13	3	51	581
LC_0610	20	10	6	12	3	51	582
LC_0823	18	2	2	12	17	51	583
LC_1085	11	16	2	7	15	51	584
LC_2758	10	5	4	6	26	51	585
LC_1620	4	5	17	4	21	51	586
LC_2700	2	2	43	4	0	51	587
LC_3002	0	38	2	6	5	51	588
LC_3088	0	1	0	2	48	51	589
LC_1926	28	3	12	4	3	50	590
LC_2304	13	11	21	2	3	50	591
LC_2234	9	5	7	2	27	50	592
LC_3501	8	1	1	6	34	50	593
LC_1230	7	32	7	1	3	50	594
LC_3330	7	4	14	11	14	50	595
LC_2165	6	10	12	15	7	50	596
LC_2130	2	1	13	29	5	50	597
LC_2357	33	2	4	5	5	49	598
LC_3252	25	3	3	4	14	49	599
LC_4332	16	12	11	7	3	49	600
LC_2608	10	34	4	1	0	49	601
LC_0594	8	9	20	5	7	49	602
LC_4589	7	5	9	23	5	49	603
LC_2031	4	3	21	20	1	49	604
LC_2846	0	1	0	2	46	49	605
LC_1612	40	1	1	4	2	48	606
LC_0636	38	1	4	3	2	48	607
LC_0635	16	2	0	8	22	48	608
LC_4656	8	12	1	20	7	48	609
LC_2845	6	3	15	17	7	48	610
LC_2915	1	0	41	6	0	48	611
LC_3092	1	1	1	2	43	48	612
LC_3654	1	2	41	2	2	48	613
LC_2432	26	3	3	8	7	47	614
LC_0216	19	10	9	2	7	47	615
LC_2128	10	6	7	16	8	47	616
LC_4697	5	10	27	1	4	47	617
LC_0879	4	23	5	13	2	47	618
LC_4430	4	2	23	16	2	47	619
LC_4125	3	28	6	6	4	47	620
LC_2911	1	1	33	11	1	47	621
LC_3082	0	1	0	3	43	47	622
LC_1522	2	7	6	7	24	46	623
LC_2080	1	5	7	31	2	46	624
LC_3110	1	1	37	5	2	46	625
LC_1544	0	7	36	3	0	46	626
LC_2433	0	0	0	3	43	46	627
LC_4673	9	11	2	8	15	45	628
LC_2139	7	0	5	6	27	45	629
LC_1332	3	14	7	11	10	45	630
LC_3827	0	1	0	2	42	45	631
LC_4926	36	1	1	4	2	44	632
LC_1982	12	4	8	5	15	44	633
LC_1052	8	1	0	12	23	44	634
LC_2473	5	3	1	2	33	44	635
LC_2747	4	21	4	9	6	44	636
LC_3978	2	1	39	1	1	44	637
LC_3079	0	1	0	2	41	44	638
LC_1133	13	7	4	8	11	43	639
LC_4838	10	3	17	8	5	43	640
LC_3972	3	28	5	3	4	43	641
LC_2420	1	14	3	25	0	43	642
LC_3925	0	0	2	2	39	43	643
LC_3849	0	0	0	3	40	43	644
LC_3838	0	0	0	2	41	43	645
LC_0085	4	17	2	18	1	42	646
LC_2330	4	13	12	13	0	42	647
LC_3003	3	33	3	1	2	42	648
LC_3144	2	2	28	9	1	42	649
LC_1742	1	0	0	4	37	42	650
LC_2631	1	2	17	11	11	42	651
LC_4946	34	1	0	4	2	41	652
LC_1785	6	2	18	13	2	41	653
LC_2869	6	2	0	2	31	41	654
LC_3435	2	32	2	2	3	41	655
LC_2602	1	1	38	1	0	41	656
LC_2942	1	2	29	9	0	41	657
LC_3138	1	0	30	9	1	41	658
LC_3143	1	1	28	9	2	41	659
LC_2625	0	36	4	0	1	41	660
LC_3604	0	2	25	12	2	41	661
LC_3850	0	1	0	2	38	41	662
LC_3256	32	2	3	1	2	40	663
LC_1011	21	3	13	2	1	40	664
LC_2462	11	3	17	8	1	40	665
LC_0866	7	7	16	6	4	40	666
LC_4262	7	2	12	6	13	40	667
LC_4551	4	17	3	7	9	40	668
LC_0253	3	13	13	3	8	40	669
LC_2005	3	5	8	15	9	40	670
LC_3091	3	3	33	0	1	40	671
LC_3390	3	15	15	4	3	40	672
LC_0704	2	2	26	10	0	40	673
LC_0975	2	6	11	20	1	40	674
LC_1723	2	6	6	23	3	40	675
LC_3037	0	28	4	5	3	40	676
LC_3075	0	1	0	2	37	40	677
LC_0554	8	6	7	0	18	39	678
LC_3202	4	15	14	4	2	39	679
LC_1318	3	7	7	8	14	39	680
LC_3464	3	7	3	14	12	39	681
LC_0724	2	21	3	11	2	39	682
LC_2941	1	1	25	10	2	39	683
LC_4960	1	10	3	18	7	39	684
LC_3478	0	0	0	4	35	39	685
LC_3033	4	13	3	4	14	38	686
LC_4436	3	10	4	1	20	38	687
LC_3030	2	26	7	1	2	38	688
LC_3064	2	2	1	4	29	38	689
LC_3516	1	4	31	2	0	38	690
LC_3811	1	2	3	2	30	38	691
LC_0576	6	5	23	3	0	37	692
LC_3328	2	26	7	1	1	37	693
LC_0651	1	2	19	14	1	37	694
LC_0655	1	4	21	11	0	37	695
LC_3142	1	1	33	2	0	37	696
LC_3605	1	2	26	5	3	37	697
LC_3290	0	10	6	7	14	37	698
LC_3175	14	18	2	2	0	36	699
LC_1811	13	10	5	4	4	36	700
LC_0960	8	6	17	2	3	36	701
LC_1890	4	1	14	15	2	36	702
LC_3121	0	1	0	1	34	36	703
LC_3420	0	1	0	2	33	36	704
LC_3847	0	1	0	1	34	36	705
LC_2419	7	8	7	11	2	35	706
LC_0219	1	1	21	9	3	35	707
LC_3109	1	0	26	6	2	35	708
LC_3957	1	2	26	6	0	35	709
LC_0121	0	2	20	12	1	35	710
LC_3754	5	16	2	2	9	34	711
LC_2421	3	7	4	19	1	34	712
LC_0514	2	15	3	9	5	34	713
LC_1309	1	2	15	14	2	34	714
LC_1410	1	2	14	17	0	34	715
LC_2943	1	1	23	7	2	34	716
LC_4669	0	0	13	20	1	34	717
LC_3928	0	0	0	2	32	34	718
LC_3265	0	0	0	1	33	34	719
LC_3171	4	6	19	1	3	33	720
LC_2693	2	22	3	3	3	33	721
LC_0646	1	2	18	12	0	33	722
LC_2465	1	1	0	5	26	33	723
LC_3025	1	22	1	4	5	33	724
LC_5000	0	33	0	0	0	33	725
LC_3186	0	2	14	16	1	33	726
LC_1570	0	1	8	4	20	33	727
LC_3085	0	1	0	2	30	33	728
LC_2393	4	3	1	3	21	32	729
LC_1417	1	9	5	15	2	32	730
LC_3006	1	2	3	2	24	32	731
LC_3627	1	15	6	5	5	32	732
LC_3062	0	1	0	2	29	32	733
LC_4584	24	1	1	3	2	31	734
LC_4117	9	8	5	6	3	31	735
LC_1768	2	9	6	10	4	31	736
LC_3176	1	7	4	5	14	31	737
LC_1345	0	2	21	8	0	31	738
LC_3730	0	1	0	2	28	31	739
LC_3343	0	0	0	3	28	31	740
LC_3354	0	0	0	2	29	31	741
LC_3068	2	1	0	5	22	30	742
LC_0654	1	3	12	12	2	30	743
LC_2697	1	3	25	1	0	30	744
LC_4422	0	2	17	9	2	30	745
LC_4240	2	0	21	5	1	29	746
LC_2647	0	20	3	2	4	29	747
LC_0338	24	1	0	3	0	28	748
LC_3385	1	13	6	3	5	28	749
LC_2375	0	1	0	5	22	28	750
LC_3764	0	1	0	2	25	28	751
LC_2176	0	0	0	0	28	28	752
LC_2243	15	1	1	8	2	27	753
LC_0845	2	3	18	2	2	27	754
LC_1485	2	13	5	1	6	27	755
LC_0656	1	2	10	12	1	26	756
LC_3125	0	4	7	12	3	26	757
LC_3371	0	0	2	3	21	26	758
LC_0429	2	5	11	6	1	25	759
LC_3431	0	0	0	3	22	25	760
LC_0650	3	18	1	0	2	24	761
LC_0111	1	3	8	12	0	24	762
LC_2718	2	5	6	6	4	23	763
LC_2733	0	19	2	1	1	23	764
LC_2324	2	15	3	2	0	22	765
LC_3071	2	9	1	5	5	22	766
LC_0014	1	17	0	2	2	22	767
LC_0824	0	4	1	2	15	22	768
LC_4115	3	7	5	3	3	21	769
LC_1490	1	2	5	13	0	21	770
LC_3477	1	2	8	6	4	21	771
LC_4456	2	4	2	4	8	20	772
LC_3902	0	2	3	1	14	20	773
LC_1675	0	0	0	0	20	20	774
LC_3423	0	0	0	0	20	20	775
LC_2853	8	2	2	3	4	19	776
LC_2469	1	1	0	4	13	19	777
LC_3694	0	1	0	1	16	18	778
LC_1594	0	0	0	1	17	18	779
LC_3353	0	0	0	0	18	18	780
LC_3356	0	0	0	0	18	18	781
LC_0627	1	4	2	0	10	17	782
LC_3480	0	1	1	0	15	17	783
LC_3569	0	0	0	0	17	17	784
LC_3876	0	0	1	1	13	15	785
LC_1967	0	0	0	0	15	15	786
LC_2092	0	0	0	0	15	15	787
LC_3927	0	0	0	0	15	15	788
LC_2347	0	0	0	0	14	14	789
LC_3439	0	0	0	0	14	14	790
LC_1356	1	1	0	5	6	13	791
LC_2311	0	0	0	0	13	13	792
LC_3048	0	0	0	0	13	13	793
LC_3409	0	0	0	0	13	13	794
LC_3905	1	0	0	0	11	12	795
LC_3842	0	0	0	0	12	12	796
LC_4080	1	1	0	1	8	11	797
LC_2050	0	0	0	0	11	11	798
LC_3558	0	0	0	0	11	11	799
LC_3892	0	1	1	0	8	10	800
LC_2807	0	0	0	1	9	10	801
LC_2178	1	1	0	0	6	8	802
LC_3418	0	1	0	0	7	8	803
LC_4556	0	1	0	0	7	8	804
LC_2206	0	0	0	0	8	8	805
LC_1807	0	1	0	0	6	7	806
LC_2767	0	1	0	0	6	7	807
LC_2837	0	0	0	0	6	6	808
LC_2436	0	0	0	0	4	4	809

## Sheet: Table S5
Table S5_Annotation of the best LC-MS predictors. ND: not determined
VarID	P, FDR correction (Chemotype, Tukey's test)	P, FDR correction (Maternal genotype, Tukey's test)	Ranking GLM Chemotype	Ranking GLM maternal_genotype	RT (min)	m/z	MS/MS presence	Ion type	Putative formula	Δppm	Putative compound	ChEBI ID	Massbank MS2	MSI level	Sub-pathways	Biochemical pathways	Metabolism
LC_1271	8.99e-34	5.98e-06	16	797	15.06	167.108	No	[M-H]-	C10H16O2	1	Geranic acid	67264	ND	MSI4	Monoterpenoids	Terpenes	Secondary metabolism
LC_2563	3.26e-37	1.1e-12	14	14	21.76	340.062	No	[M-H]-	ND	ND	ND	ND	ND	ND	ND	ND	ND
LC_2507	2.09e-21	0.0011946	33	1608	21.37	357.192	Yes	[M-H]-	C18H30O7	1	[(2R,3S,4S,5R)-6-[(2E)-3,7-dimethylocta-2,6-dienoxy]-3,4,5-trihydroxyoxan-2-yl]methyl acetate	ND	In silico IntCov: 100 score 1	MSI3	Fatty acyls	Fatty acyls	Primary metabolism
LC_2077	1.22e-35	1.68e-06	11	1050	18.98	361.186	No	[M-H]-	C17H30O8	1	Methyl 3,6-di-o-pivaloyl-alpha-d-mannopyranoside	ND	ND	MSI4	Carbohydrate derivatives	Carbohydrates	Primary metabolism
LC_1976	1.13e-21	1.06e-08	1	783	18.56	361.187	No	[M-H]-	C17H30O8	1	Triethyl 2-(diethoxymethyl)propane-1,1,3-tricarboxylate	ND	ND	MSI4	Fatty acyls	Fatty acyls	Primary metabolism
LC_1273	1e-53	5.13e-05	4	3458	15.06	371.171	Yes	[M-H]-	C18H28O8	1	[3,4,5-Trihydroxy-6-(5-methyl-4-oxo-2-prop-1-en-2-ylhex-5-enoxy)oxan-2-yl]methyl acetate	ND	In silico IntCov: 100 score 1	MSI3	Fatty acyls	Fatty acyls	Primary metabolism
LC_0750	2.87e-19	6.72e-09	31	4	12.99	373.187	Yes	[M-H]-	C18H30O8	0	Rosiridoside C	ND	In silico IntCov: 100 score 1	MSI3	Terpenoid derivatives	Terpenes	Secondary metabolism
LC_1344	4.28e-65	5.87e-06	6	681	15.35	373.187	Yes	[M-H]-	C18H30O8	0	2-O,3-O-dimethyl 1-O-octyl 2-hydroxy-4-oxopentane-1,2,3-tricarboxylate	ND	In silico IntCov: 100 score 1	MSI3	Fatty acyls	Fatty acyls	Primary metabolism
LC_0263	1.87e-19	1.48e-05	20	2226	10.8	373.187	Yes	[M-H]-	C18H30O8	0	[(2R,3S,4S,5R,6R)-3,4,5-trihydroxy-6-[(Z)-8-hydroxy-7-methyl-3-methylideneoct-6-enoxy]oxan-2-yl]methyl acetate	ND	In silico IntCov: 100 score 1	MSI3	Terpenoid derivatives	Terpenes	Secondary metabolism
LC_4931	1.76e-11	1.89e-05	30	2503	9.42	375.166	No	[M-H]-	C17H28O9	1	[3-(2-Hydroxyethylidene)-1-methyl-2-[[3,4,5-trihydroxy-6-(hydroxymethyl)oxan-2-yl]oxymethyl]cyclopentyl] acetate	ND	ND	MSI4	Carbohydrate derivatives	Carbohydrates	Primary metabolism
LC_1505	5.76e-19	1.53e-17	26	39	16.13	375.203	No	[M-H]-	C18H32O8	0	2,3-di-0-hexanoyl-alpha-glucopyranose	168963	ND	MSI4	Saccharolipids	Fatty acyls	Primary metabolism
LC_0155	1.16e-55	1.72e-17	2	6	10.48	377.182	Yes	[M-H]-	C17H30O9	1	3-[3-[(2R,4S,5R)-3,4,5-trihydroxy-6-methyloxan-2-yl]oxyhexanoyloxy]pentanoic acid	ND	In silico IntCov: 100 score 1	MSI3	Carbohydrate derivatives	Carbohydrates	Primary metabolism
LC_4902	2.43e-20	4.26e-06	22	535	9.23	377.182	No	[M-H]-	C17H30O9	0	(2S,3R,4S,5S,6R)-2-[[(3R,4R,4aS,6R,7S,7aR)-6-hydroxy-3-methoxy-4,7-dimethyl-3,4,4a,5,6,7a-hexahydro-1H-cyclopenta[c]pyran-7-yl]oxy]-6-(hydroxymethyl)oxane-3,4,5-triol	ND	ND	MSI4	Carbohydrate derivatives	Carbohydrates	Primary metabolism
LC_0352	1.15e-52	1.97e-13	5	11	11.37	377.182	Yes	[M-H]-	C17H30O9	1	[(2R,3R,4S,5R,6R)-6-(1,3-dihydroxypropan-2-yloxy)-3,4,5-trihydroxyoxan-2-yl]methyl 3-cyclopentylpropanoate	ND	In silico IntCov: 100 score 0.877	MSI3	Saccharolipids	Fatty acyls	Primary metabolism
LC_0274	1.43e-15	0.0015406	24	3456	10.93	389.182	Yes	[M-H]-	C18H30O9	0	6-O-[10-Oxo-10-(vinyloxy)decanoyl]-D-galactose	ND	In silico IntCov: 100 score 1	MSI3	Fatty acyls	Fatty acyls	Primary metabolism
LC_4413	1.34e-13	0.0011629	21	1891	6.79	393.176	Yes	[M-H]-	C17H30O10	0	[1-Propanoyloxy-3-[3,4,5-trihydroxy-6-(hydroxymethyl)oxan-2-yl]oxypropan-2-yl] pentanoate	ND	In silico IntCov: 100 score 0.932	MSI3	Glycerolipids	Fatty acyls	Primary metabolism
LC_4785	8.74e-23	7.04e-08	10	157	8.73	393.177	Yes	[M-H]-	C17H30O10	1	3-Hydroxy-3-methyl-5-oxo-5-[(3,4,5-trihydroxy-6-pentan-2-yloxyoxan-2-yl)methoxy]pentanoic acid	ND	In silico IntCov: 100 score 0.933	MSI3	Saccharolipids	Fatty acyls	Primary metabolism
LC_2350	2.27e-46	0.00028386	7	2926	20.43	403.197	Yes	[M-H]-	C19H32O9	0	methyl (E)-3-[(2S,3R,5S,6R)-5-(methoxymethoxy)-6-(methoxymethoxymethyl)-6-methyl-2-(3-oxobutyl)oxan-3-yl]oxyprop-2-enoate	ND	In silico IntCov: 100 score 0.882	MSI3	Carbohydrate derivatives	Carbohydrates	Primary metabolism
LC_1540	1.84e-08	4.12e-21	34	184	16.24	433.154	No	[M-H]-	C28H22N2O3	3	Chrestifoline D	ND	ND	MSI4	Alkaloid derivatives	Alkaloids	Secondary metabolism
LC_1472	2.45e-24	0.00043065	8	2694	15.96	491.213	Yes	[M-H]-	C22H36O12	1	3,4-Dihydroxy-6-(7-methyl-3-methylideneoct-6-enoxy)-5-[3,4,5-trihydroxy-6-(hydroxymethyl)oxan-2-yl]oxyoxane-2-carboxylic acid	ND	In silico IntCov: 100 score 1	MSI3	Terpenoid derivatives	Terpenes	Secondary metabolism
LC_1786	1.7e-22	5.31e-10	25	810	17.36	493.229	Yes	[M-H]-	C22H38O12	1	3-Tert-butyl-6-[3-(2-carboxy-4,5,6-trihydroxyoxan-3-yl)oxy-2,3-dimethylbutan-2-yl]-4,5-dihydroxyoxane-2-carboxylic acid	ND	In silico IntCov: 100 score 1	MSI3	Saccharolipids	Fatty acyls	Primary metabolism
LC_1863	1.71e-49	8.47e-05	15	673	17.81	493.229	Yes	[M-H]-	C22H38O12	0	Rhodioloside C	ND	In silico IntCov: 100 score 0.84	MSI3	Terpenoid derivatives	Terpenes	Secondary metabolism
LC_1828	2.09e-11	8.74e-10	19	496	17.6	493.23	Yes	[M-H]-	C22H38O12	1	Rhodioloside B	ND	In silico IntCov: 0.772 score 1	MSI3	Terpenoid derivatives	Terpenes	Secondary metabolism
LC_3815	3.2e-15	0.119	27	ND	27.14	495.166	No	[M-H]-	C27H28O9	0	Steganangin	ND	ND	MSI4	Lignan derivatives	Phenolics	Secondary metabolism
LC_3300	9.19e-17	1.22e-05	36	1596	24.46	509.239	Yes	[M+HCOOH-H]-	C25H36O8	0	Luminacin H	ND	In silico IntCov: 68.923 score 1	MSI3	Sesquiterpenoids	Terpenes	Secondary metabolism
LC_3434	2.68e-13	1.46e-05	12	50	25.13	521.275	No	[M-H]-	C28H42O9	0	Ivain II	67466	ND	MSI4	Diterpenoids	Terpenes	Secondary metabolism
LC_1697	8.03e-31	4.21e-09	3	1845	16.88	575.198	No	[M-H]-	C25H36O15	1	ND	ND	ND	ND	ND	ND	ND
LC_2735	2.51e-15	6.85e-05	23	3592	22.37	577.193	Yes	[M-H]-	C28H34O13	1	Podorhizol β-D-glucoside	27901	In silico IntCov: 100 score 0.767	MSI3	Lignan derivatives	Phenolics	Secondary metabolism
LC_2152	7.01e-15	6.39e-07	13	34	19.3	579.209	Yes	[M-H]-	C28H36O13	1	(2Z,4E)-5-[(1S,3S,5R,8S)-3,8-Dihydroxy-1,5-dimethyl-7-oxo-6-oxabicyclo[3.2.1]octane-8-yl]-3-methylpenta-2,4-dienoic acid 1-O-(4-hydroxy-2-methoxyphenyl)-6-deoxy-beta-D-glucopyranose-6-yl ester	ND	In silico IntCov: 100 score 0.842	MSI3	Sesquiterpenoids	Terpenes	Secondary metabolism
LC_3854	2.37e-08	1.37e-07	29	2268	27.41	605.261	Yes	[M-H]-	C31H42O12	1	1,3-diacetyloxypropan-2-yl 4-[(E)-6-(4-hydroxy-6-methoxy-7-methyl-3-oxo-1H-2-benzofuran-5-yl)-4-methylhex-4-enoyl]oxy-2,4-dimethylpentanoate	ND	In silico IntCov: 100 score 1	MSI3	Glycerolipids	Fatty acyls	Primary metabolism
LC_3873	1.46e-08	9.09e-09	35	1964	27.52	607.276	Yes	[M-H]-	C31H44O12	1	[2-acetyloxy-2-[[(3S,4S,5R,7R,8S,9R,11R)-8-acetyloxy-11-(2-hydroxyethyl)-1-methoxy-4-phenylmethoxy-2,6,10-trioxatricyclo[7.4.0.03,7]tridecan-5-yl]methyl]butyl] acetate	ND	In silico IntCov: 100 score 0.871	MSI3	Fatty acyls	Fatty acyls	Primary metabolism
LC_3961	4.62e-10	1.32e-05	28	78	28.2	619.314	Yes	[M-H]-	C33H48O11	3	2-[1-[2-[2-[2-Methoxy-4-[4-[2-[2-[2-(oxiran-2-ylmethoxy)propoxy]ethoxy]ethoxy]phenyl]phenoxy]ethoxy]ethoxy]propan-2-yloxymethyl]oxirane	ND	In silico IntCov: 77.36 score 1	MSI3	Benzenoid derivatives	Benzenoids	Secondary metabolism
LC_2766	3.78e-07	0.049128	39	816	22.43	653.244	No	[M-H]-	C31H42O15	2	Eruberin C	169773	ND	MSI4	Flavonoids	Phenolics	Secondary metabolism
LC_2757	1.91e-12	1.71e-05	9	274	22.39	739.246	Yes	[M-H]-	C34H44O18	1	[(2R,3R,4R,5R,6R)-4-[(2S,3R,4R,5S,6S)-4-[(2S,3R,4R)-3,4-dihydroxy-4-(hydroxymethyl)oxolan-2-yl]oxy-3,5-dihydroxy-6-methyloxan-2-yl]oxy-5-hydroxy-2-(hydroxymethyl)-6-[2-(4-hydroxyphenyl)ethoxy]oxan-3-yl] (E)-3-(3,4-dihydroxyphenyl)prop-2-enoate	ND	In silico IntCov: 100 score 1	MSI3	Saccharolipids	Fatty acyls	Primary metabolism
LC_2555	2.04e-21	5.07e-12	17	3	21.62	116.928	No	[M-H]-	ND	ND	ND	ND	ND	ND	ND	ND	ND
LC_3324	1.68e-10	0.11217	32	ND	24.72	413.125	No	[M-H]-	C22H22O8	2	Podophyllotoxin	50305	ND	MSI4	Lignan derivatives	Phenolics	Secondary metabolism
LC_2348	6.94e-23	0.01042	38	1581	20.43	469.169	No	[M-H]-	ND	ND	ND	ND	ND	ND	ND	ND	ND
LC_3966	3.78e-16	0.0026713	18	641	28.15	497.182	No	[M-H]-	C27H30O9	1	Dehydroatalantin	ND	ND	MSI4	Sesquiterpenoids	Terpenes	Secondary metabolism
LC_1874	2.64e-07	0.00011854	37	118	17.89	595.203	No	[M-H]-	ND	ND	ND	ND	ND	ND	ND	ND	ND
LC_2554	4.83e-05	0.00054025	98	98	21.74	112.986	No	[M-H]-	ND	ND	ND	29806	ND	ND	ND	ND	ND
LC_4056	5.64e-05	0.0044342	124	407	3.89	175.061	No	[M-H]-	C7H12O5	0	2-isopropylmalic acid	28635	ND	MSI4	Fatty acyls	Fatty acyls	Primary metabolism
LC_1272	1.93e-13	0.00019174	68	1259	15.06	203.056	No	[M-H]-	C8H12O6	1	3-O-Ethylascorbic acid	189226	ND	MSI4	Furan derivatives	Furans	Secondary metabolism
LC_1299	0.02517	0.063382	264	ND	15.25	207.066	No	[M-H]-	C11H12O4	1	(E)-sinapaldehyde	27949	ND	MSI4	Phenol derivatives	Phenolics	Secondary metabolism
LC_4980	8.6e-11	0.0001866	155	501	9.68	221.067	No	[M-H]-	C8H14O7	1	6-O-acetyl-D-glucose	17901	ND	MSI4	Carbohydrate derivatives	Carbohydrates	Primary metabolism
LC_4463	1.19e-21	0.0023963	94	1686	7.01	249.09	No	[M-H]-	C17H14O2	10	2-(2-phenylethyl)chromone	5092	ND	MSI4	Benzenoid derivatives	Benzenoids	Secondary metabolism
LC_4547	2.73e-05	2.27e-10	123	553	7.48	249.113	No	[M-H]-	C14H18O4	4	(S)-1'-methylbutyl caffeate	70482	ND	MSI4	Cinnamic acid derivatives	Cinnamic acids	Secondary metabolism
LC_0598	6.87e-12	0.00010617	139	478	12.29	263.078	Yes	[M-H]-	C10H16O8	2	4,6-(1'-carboxyethylidene)-3-O-methyl-β-D-glucopyranose	59362	In silico IntCov: 100 score 1	MSI3	Carbohydrate derivatives	Carbohydrates	Primary metabolism
LC_2266	9.54e-08	0.00090499	108	731	2.34	279.109	No	[M-H]-	C11H20O8	1	3-(Methoxycarbonyl)propyl-beta-D-glucopyranoside	ND	ND	MSI4	Carbohydrate derivatives	Carbohydrates	Primary metabolism
LC_3361	1.26e-05	9.43e-26	274	151	24.9	301.181	No	[M-H]-	C19H26O3	2	(+)-(5S,10R)-10,12-dihydroxy-7-oxo-20-norabieta-8,11,13-triene	70566	ND	MSI4	Diterpenoids	Terpenes	Secondary metabolism
LC_2452	2.88e-47	2.04e-12	66	275	21.01	315.181	No	[M-H]-	C16H28O6	0	D-Linalool 3-glucoside	175072	ND	MSI4	Fatty acyls	Fatty acyls	Primary metabolism
LC_2051	0.0023076	1.89e-08	156	719	18.96	331.177	No	[M-H]-	C16H28O7	2	Unshuoside A	168973	ND	MSI4	Terpenoid derivatives	Terpenes	Secondary metabolism
LC_2089	0.035166	0.0079245	194	2031	18.96	331.177	No	[M-H]-	C16H28O7	2	(S)-p-Menth-1-ene-4,7-diol 4-glucoside	169135	ND	MSI4	Terpenoid derivatives	Terpenes	Secondary metabolism
LC_1286	6.5e-05	2.13e-11	93	2298	15.04	349.187	Yes	[M-H]-	C16H30O8	0	methyl 9-(α-D-galactosyloxy)nonanoate	63176	In silico IntCov: 100 score 1	MSI3	Carbohydrate derivatives	Carbohydrates	Primary metabolism
LC_2453	1.22e-35	8.57e-10	55	337	21.02	357.192	Yes	[M-H]-	C18H30O7	1	Lauric acid [(2R)-2-3,4-dihydroxy-5-keto-2H-furan-2-yl]-2-hydroxy-ethyl] ester	ND	In silico IntCov: 100 score 1	MSI3	Fatty acyls	Fatty acyls	Primary metabolism
LC_1923	4.62e-10	0.023236	168	2265	18.26	361.187	No	[M-H]-	C17H30O8	1	ND	ND	ND	ND	ND	ND	ND
LC_0106	0.0016145	0.0039226	64	1965	10.25	373.187	Yes	[M-H]-	C18H30O8	1	2-[2-[(Z)-pent-2-enyl]-3-[3,4,5-trihydroxy-6-(hydroxymethyl)oxan-2-yl]oxycyclopentyl]acetic acid	181237	In silico IntCov: 96.323 score 1	MSI3	Carbohydrate derivatives	Carbohydrates	Primary metabolism
LC_1244	0.00031184	0.00027799	309	141	15.35	373.187	Yes	[M-H]-	C18H30O8	1	6-Epi-7-isocucurbic acid glucoside	168143	ND	MSI4	Carbohydrate derivatives	Carbohydrates	Primary metabolism
LC_1481	4.33e-37	0.0014675	58	757	15.99	373.187	No	[M-H]-	C18H30O8	1	2-[2-Pent-2-enyl-3-[3,4,5-trihydroxy-6-(hydroxymethyl)oxan-2-yl]oxycyclopentyl]acetic acid	181771	ND	MSI4	Carbohydrate derivatives	Carbohydrates	Primary metabolism
LC_4696	5.99e-08	0.0051118	52	460	8.27	377.181	No	[M-H]-	C17H30O9	1	5-Ethyl-14-(hydroxymethyl)-2,4,7,13-tetraoxatricyclo[10.2.2.23,6]octadecane-15,16,17,18-tetrol	ND	ND	MSI4	Fatty acyls	Fatty acyls	Primary metabolism
LC_4784	0.0011295	0.0034137	219	958	8.68	377.182	Yes	[M-H]-	C17H30O9	0	(2S,3R,4S,5S,6R)-2-[[(3R,4R,4aS,6R,7S,7aR)-6-hydroxy-3-methoxy-4,7-dimethyl-3,4,4a,5,6,7a-hexahydro-1H-cyclopenta[c]pyran-7-yl]oxy]-6-(hydroxymethyl)oxane-3,4,5-triol	ND	ND	MSI4	Carbohydrate derivatives	Carbohydrates	Primary metabolism
LC_4941	5.17e-14	0.022481	160	841	9.44	377.182	Yes	[M-H]-	C17H30O9	1	5-Ethyl-14-(hydroxymethyl)-2,4,7,13-tetraoxatricyclo[10.2.2.23,6]octadecane-15,16,17,18-tetrol	ND	ND	MSI4	Fatty acyls	Fatty acyls	Primary metabolism
LC_4970	0.015107	1.8e-10	295	20	9.59	385.114	No	[M-H]-	C17H22O10	1	1-O-sinapoyl-β-D-glucose	16546	ND	MSI4	Cinnamic acid derivatives	Cinnamic acids	Secondary metabolism
LC_4220	1.52e-14	0.00076499	48	1405	6.06	393.176	No	[M-H]-	C17H30O10	1	cis-3-Hexenyl b-primeveroside	168126	ND	MSI4	Carbohydrate derivatives	Carbohydrates	Primary metabolism
LC_4685	1.3e-17	2.99e-06	45	770	8.26	393.177	No	[M-H]-	C17H30O10	0	(Z)-3-Hexenylvicianoside	181238	ND	MSI4	Carbohydrate derivatives	Carbohydrates	Primary metabolism
LC_4981	1.02e-13	0.00077746	176	1264	9.68	393.177	Yes	[M+HCOOH-H]-	C16H28O8	1	Schizonepetoside E	81236	In silico IntCov: 100 score 1	MSI3	Terpenoid derivatives	Terpenes	Secondary metabolism
LC_0716	0.032595	1.89e-08	150	1326	12.72	393.213	No	[M-H]-	ND	ND	ND	ND	ND	ND	ND	ND	ND
LC_4063	0.011062	2.02e-07	63	504	3.56	395.029	No	[M-H]-	ND	ND	ND	ND	ND	ND	ND	ND	ND
LC_2565	5.61e-11	4.61e-05	102	393	21.75	402.062	No	[M-H]-	ND	ND	ND	ND	ND	ND	ND	ND	ND
LC_4936	0.011943	3.98e-09	157	534	9.42	403.161	No	[M-H]-	ND	ND	ND	ND	ND	ND	ND	ND	ND
LC_2509	3.03e-06	0.0099271	69	3253	21.37	403.198	No	[M-H]-	C19H32O9	1	Lauroside B	69959	ND	MSI4	Carbohydrate derivatives	Carbohydrates	Primary metabolism
LC_4982	2.84e-08	0.00088391	97	283	9.69	410.166	No	[M-H]-	ND	ND	ND	ND	ND	ND	ND	ND	ND
LC_4335	3.85e-27	2.43e-05	76	1120	6.04	411.143	Yes	[M-H]-	C23H24O7	6	Uvarigranol C	ND	In silico IntCov: 51.146 score 1	MSI3	Benzenoid derivatives	Benzenoids	Secondary metabolism
LC_4336	1.75e-08	9.61e-05	279	596	6.31	411.186	No	[M-H]-	C17H32O11	0	Isopentyl gentiobioside	167952	ND	MSI4	Carbohydrate derivatives	Carbohydrates	Primary metabolism
LC_4416	1.5e-08	1.79e-08	88	2161	6.81	425.167	Yes	[M+HCOOH-H]-	C16H28O10	1	Prenyl apiosyl-(1->6)-glucoside	168205	In silico IntCov: 84.664 score 1	MSI3	Carbohydrate derivatives	Carbohydrates	Primary metabolism
LC_0600	9.08e-12	2.9e-05	113	557	12.28	435.188	No	[M-H]-	ND	ND	ND	ND	ND	ND	ND	ND	ND
LC_1833	6.19e-09	0.0051463	100	2483	17.65	439.198	No	[M-H]-	C22H32O9	1	10-deacetyl-2-debenzoylbaccatin III	32897	ND	MSI4	Terpenoid derivatives	Terpenes	Secondary metabolism
LC_2955	0.0042508	8.2e-05	266	2458	23.21	439.234	No	[M-H]-	C23H36O8	2	Dihydroouabagenin	145789	ND	MSI4	Steroid derivatives	Steroids	Primary metabolism
LC_2225	2.71e-06	0.0003965	137	2479	19.77	441.249	Yes	[M-H]-	C23H38O8	0	2-(3,5-Ditert-butyl-4-hydroxyphenyl)ethyl 3,4,5,6,7-pentahydroxyheptanoate	ND	In silico IntCov: 89.423 score 0.805	MSI3	Fatty acyls	Fatty acyls	Primary metabolism
LC_3831	0.0089029	1.28e-21	326	463	27.17	443.245	No	[M-H]-	C26H36O6	2	15-O-Methyl-18-oxoneovibsanin F	ND	ND	MSI4	Terpenoid derivatives	Terpenes	Secondary metabolism
LC_1937	9.76e-05	0.00067209	259	661	18.54	445.244	No	[M-H]-	ND	ND	ND	ND	ND	ND	ND	ND	ND
LC_4833	0.037524	0.00078316	190	1722	8.88	453.136	No	[M-H]-	ND	ND	ND	ND	ND	ND	ND	ND	ND
LC_3162	0.012281	0.00087153	214	3308	24.07	453.213	No	[M-H]-	C23H34O9	1	Cardivin D	65579	ND	MSI4	Terpenoid derivatives	Terpenes	Secondary metabolism
LC_3507	1.28e-07	1.12e-19	132	717	25.47	457.223	Yes	[M+HCOOH-H]-	C26H32O7	0	Antiarone J	186474	ND	MSI4	Ketone derivatives	Ketones	Secondary metabolism
LC_3342	4.56e-06	5.56e-13	174	1746	24.62	457.224	Yes	[M-H]-	C26H34O7	2	Berkeleytrione	69022	In silico IntCov: 88.125 score 0.82	MSI3	Monoterpenoids	Terpenes	Secondary metabolism
LC_3887	6.93e-06	0.00079123	198	2048	27.14	461.253	No	[M-H]-	C26H38O7	4	10-desacetyltaxuyunnanin C	11302	ND	MSI4	Diterpenoids	Terpenes	Secondary metabolism
LC_0309	0.00013932	1.57e-07	182	88	11	463.255	No	[M-H]-	ND	ND	ND	ND	ND	ND	ND	ND	ND
LC_1003	0.034156	0.010786	261	319	13.74	465.235	No	[M-H]-	C21H38O11	2	Rhodioloside E	ND	ND	MSI4	Terpenoid derivatives	Terpenes	Secondary metabolism
LC_0037	0.033116	1.72e-08	303	63	10.01	475.182	No	[M-H]-	C21H32O12	0	Kanokoside A	81081	ND	MSI4	Carbohydrate derivatives	Carbohydrates	Primary metabolism
LC_3127	0.0050075	0.017143	332	3582	23.63	475.234	No	[M-H]-	C26H36O8	0	Taxinine A	ND	ND	MSI4	Diterpenoids	Terpenes	Secondary metabolism
LC_3640	5.3e-06	1.62e-05	106	1919	26.12	475.234	No	[M-H]-	C26H36O8	1	Trillenogenin	193434	ND	MSI4	Steroid derivatives	Steroids	Primary metabolism
LC_3160	3.8e-11	0.016983	141	1257	24.05	477.214	No	[M-H]-	C25H34O9	2	Ailanthinone	2521	ND	MSI4	Triterpenoids	Terpenes	Secondary metabolism
LC_2961	1.16e-07	1.32e-09	165	201	23.77	477.248	No	[M-H]-	C26H38O8	3	2-Deacetyldecinnamoyltaxinine E	ND	ND	MSI4	Terpenoid derivatives	Terpenes	Secondary metabolism
LC_2803	0.00097039	0.00084898	189	3311	22.98	477.249	No	[M-H]-	C26H38O8	1	2-Deacetyldecinnamoyltaxinine E	ND	ND	MSI4	Terpenoid derivatives	Terpenes	Secondary metabolism
LC_2629	0.00078816	0.011582	187	2046	22.27	481.138	No	[M-H]-	C22H26O12	8	ternstroside F	66208	ND	MSI4	Carbohydrate derivatives	Carbohydrates	Primary metabolism
LC_1468	0.00089511	2.73e-07	181	1727	15.83	487.089	Yes	[M-H]-	C23H20O12	1	Methyl 5,6a,7,10a,12-pentahydroxy-3,8-dimethoxy-1-methyl-6,10,11-trioxo-7H-tetracene-2-carboxylate	ND	In silico IntCov: 100 score 1	MSI3	Benzenoid derivatives	Benzenoids	Secondary metabolism
LC_1404	3.74e-12	1.96e-05	41	3204	15.62	491.213	No	[M-H]-	C22H36O12	0	Jasminoside H	ND	ND	MSI4	Carbohydrate derivatives	Carbohydrates	Primary metabolism
LC_1338	3.1e-31	3.95e-12	96	576	15.27	491.213	No	[M-H]-	C22H36O12	0	Jasminoside I	ND	ND	MSI4	Carbohydrate derivatives	Carbohydrates	Primary metabolism
LC_3456	5.36e-12	1.1e-07	46	348	25.28	491.229	No	[M-H]-	C26H36O9	1	caryoptin	3443	ND	MSI4	Diterpenoids	Terpenes	Secondary metabolism
LC_3261	9.1e-10	3.03e-05	153	2192	24.1	493.244	No	[M-H]-	C26H38O9	1	3-epi-14,15-dihydrocaryoptin	67465	ND	MSI4	Diterpenoids	Terpenes	Secondary metabolism
LC_2933	1.68e-10	1.4e-06	103	418	23.11	493.244	No	[M-H]-	C26H38O9	1	3-epi-14,15-dihydrocaryoptin	67465	ND	MSI4	Diterpenoids	Terpenes	Secondary metabolism
LC_3020	1.05e-08	1.19e-10	127	377	23.84	493.244	No	[M-H]-	C26H38O9	1	3-epi-14,15-dihydrocaryoptin	67465	ND	MSI4	Diterpenoids	Terpenes	Secondary metabolism
LC_3763	8.23e-17	0.0014652	95	1545	26.72	495.166	No	[M-H]-	C27H28O9	0	Steganangin	ND	ND	MSI4	Lignan derivatives	Phenolics	Secondary metabolism
LC_3241	0.0055975	1.36e-08	221	1055	24.34	495.224	No	[M-H]-	C25H36O10	1	Glaucarubin	5370	ND	MSI4	Triterpenoids	Terpenes	Secondary metabolism
LC_3914	9.03e-06	1.36e-05	243	2049	27.76	497.182	No	[M-H]-	C27H30O9	1	interiotherin B	66083	ND	MSI4	Lignan derivatives	Phenolics	Secondary metabolism
LC_3851	8.58e-08	3.43e-05	47	1589	27.32	497.182	No	[M-H]-	C27H30O9	1	Dehydroatalantin	ND	ND	MSI4	Sesquiterpenoids	Terpenes	Secondary metabolism
LC_1541	4.13e-09	0.002813	50	457	16.22	497.202	No	[M-H]-	C24H34O11	1	8-Epiiridodial glucoside tetraacetate	2319	ND	MSI4	Terpenoid derivatives	Terpenes	Secondary metabolism
LC_3591	5.16e-06	2.04e-08	142	2695	25.81	499.234	No	[M-H]-	C28H36O8	1	Withaperuvin E	175839	ND	MSI4	Steroid derivatives	Steroids	Primary metabolism
LC_3678	1.62e-06	9.47e-20	247	1374	26.27	499.234	Yes	[M-H]-	C28H36O8	1	Withaperuvin E	175839	ND	MSI4	Steroid derivatives	Steroids	Primary metabolism
LC_2353	4.35e-17	0.010243	81	2431	20.44	501.107	No	[M-H]-	ND	ND	ND	ND	ND	ND	ND	ND	ND
LC_0828	0.0020446	0.0019712	112	1898	13.49	503.084	Yes	[M-H]-	C23H19O13	1	Luteolin 3'-(3''-acetylglucuronide)	191991	In silico IntCov: 100 score 1	MSI3	Flavonoids	Phenolics	Secondary metabolism
LC_3740	0.0001892	2.09e-06	154	2493	26.53	509.145	No	[M-H]-	ND	ND	ND	ND	ND	ND	ND	ND	ND
LC_4878	4.53e-05	3.89e-16	143	204	9.17	509.223	No	[M-H]-	ND	ND	ND	ND	ND	ND	ND	ND	ND
LC_3141	6.44e-12	4.89e-08	122	886	24.06	509.239	No	[M-H]-	C26H38O10	2	14,15-Dihydro-15-hydroxy-3-epicaryoptin	ND	ND	MSI4	Diterpenoids	Terpenes	Secondary metabolism
LC_3043	3.64e-11	0.0007754	107	1878	23.66	509.239	No	[M-H]-	C26H38O10	1	14,15-Dihydro-15-hydroxy-3-epicaryoptin	ND	ND	MSI4	Diterpenoids	Terpenes	Secondary metabolism
LC_3264	9.19e-17	1.79e-05	75	1765	24.59	509.239	No	[M-H]-	C27H34N4O6	3	Cyclopropyl-[4-[4-(1,4-dioxa-8-azaspiro[4.5]decan-8-yl)-6,7-dimethoxyquinoline-3-carbonyl]piperazin-1-yl]methanone	ND	ND	MSI4	Nitrogen compound derivatives	Nitrogen compounds	Secondary metabolism
LC_3380	1.34e-13	0.00036168	92	2903	24.84	509.239	Yes	[M+HCOOH-H]-	C25H36O8	1	Luminacin F	ND	In silico IntCov: 68.913 score 0.856	MSI3	Sesquiterpenoids	Terpenes	Secondary metabolism
LC_3503	1.45e-09	2.33e-10	89	253	25.46	517.244	Yes	[M-H]-	C28H38O9	1	(1R,2S,3R,4R,6R)-4-[[(11S)-11,17-dihydroxy-3,4-dimethoxy-5-tricyclo[12.3.1.12,6]nonadeca-1(17),2,4,6(19),14(18),15-hexaenyl]oxy]-6-(hydroxymethyl)cyclohexane-1,2,3-triol	ND	In silico IntCov: 97.834 score 1	MSI3	Phenylpropanoid derivatives	Phenolics	Secondary metabolism
LC_3458	4.29e-05	0.00018241	84	125	25.26	519.26	No	[M-H]-	C28H40O9	1	Caseanigrescen B	65589	ND	MSI4	Diterpenoids	Terpenes	Secondary metabolism
LC_3743	7.2e-12	9.34e-07	111	119	26.61	521.276	Yes	[M-H]-	C28H42O9	0	[(1R,2S,4R,5R,9S,10E,13S)-2,7-dihydroxy-1,5,9,12,12-pentamethyl-3,8-dioxo-16-oxabicyclo[11.2.1]hexadec-10-en-4-yl] (E,4R)-4-acetyloxy-3-methylpent-2-enoate	ND	In silico IntCov: 57.018 score 0.722	MSI3	Fatty acyls	Fatty acyls	Primary metabolism
LC_3554	6.79e-08	5.23e-06	90	325	25.64	523.218	No	[M-H]-	C26H36O11	0	Ixerin M	ND	ND	MSI4	Terpenoid derivatives	Terpenes	Secondary metabolism
LC_4914	2.11e-08	0.00415	234	631	9.89	525.22	No	[M-H]-	ND	ND	ND	ND	ND	ND	ND	ND	ND
LC_0077	0.036209	0.12152	118	ND	9.98	533.131	No	[M-H]-	C25H26O13	1	6-C-(α-L-arabinosyl)-8-C-(β-L-arabinosyl)apigenin	131754	ND	MSI4	Flavonoids	Phenolics	Secondary metabolism
LC_2558	9.79e-08	2.24e-05	177	2692	21.56	533.202	No	[M-H]-	C27H34O11	0	Undulatone	9876	ND	MSI4	Triterpenoids	Terpenes	Secondary metabolism
LC_3504	1.97e-06	3.31e-06	57	852	25.46	534.234	No	[M-H]-	C27H37NO10	1	6-O-Methyl-N-deacetylipecoside	ND	ND	MSI4	Nitrogen compound derivatives	Nitrogen compounds	Secondary metabolism
LC_4538	9.65e-11	0.040035	144	2063	7.19	543.185	No	[M-H]-	C28H32O11	3	Physalin D	69018	ND	MSI4	Steroid derivatives	Steroids	Primary metabolism
LC_0976	0.0039708	1.51e-07	129	1238	13.6	551.141	Yes	[M-H]-	C25H28O14	1	3',5,6-Trihydroxy-3,4',7,8-tetramethoxyflavone 3-glucoside	185213	In silico IntCov: 100 score 1	MSI3	Flavonoids	Phenolics	Secondary metabolism
LC_3690	1.46e-06	7.64e-05	171	660	26.34	551.249	No	[M-H]-	C28H40O11	1	Fischeroside A	69815	ND	MSI4	Diterpenoids	Terpenes	Secondary metabolism
LC_3638	2.24e-08	0.00011335	148	1270	26.07	551.25	No	[M-H]-	C28H40O11	1	Fischeroside A	69815	ND	MSI4	Diterpenoids	Terpenes	Secondary metabolism
LC_2566	7.96e-06	0.037035	70	1793	21.74	568.199	No	[M-H]-	ND	ND	ND	ND	ND	ND	ND	ND	ND
LC_3424	0.0041196	2.4e-26	230	189	25.17	573.178	No	[M-H]-	ND	ND	ND	ND	ND	ND	ND	ND	ND
LC_2559	3.18e-22	0.00020119	54	3383	21.56	577.193	Yes	[M+HCOOH-H]-	C27H32O11	1	Epoxyspicatin	ND	ND	MSI4	Terpenoid derivatives	Terpenes	Secondary metabolism
LC_1845	1.12e-07	2.35e-16	53	177	17.63	577.214	Yes	[M-H]-	C25H38O15	1	2-[4,5-dihydroxy-2-(2-phenylethoxy)-6-[(3,4,5-trihydroxyoxan-2-yl)oxymethyl]oxan-3-yl]oxy-6-(hydroxymethyl)oxane-3,4,5-triol	ND	In silico IntCov: 100 score 1	MSI3	Carbohydrate derivatives	Carbohydrates	Primary metabolism
LC_1911	6.7e-22	0.012149	56	930	17.98	577.214	No	[M-H]-	C25H38O15	1	(2S,3R,4S,5S,6R)-4-[(2R,4R,5R,6R)-4,5-dihydroxy-6-(hydroxymethyl)oxan-2-yl]oxy-2-[(2R,3S,4R,5R,6R)-4,5-dihydroxy-2-(hydroxymethyl)-6-phenylmethoxyoxan-3-yl]oxy-6-(hydroxymethyl)oxane-3,5-diol	ND	ND	MSI4	Carbohydrate derivatives	Carbohydrates	Primary metabolism
LC_3173	3.21e-07	0.43494	166	ND	24.11	585.195	No	[M-H]-	ND	ND	ND	ND	ND	ND	ND	ND	ND
LC_3705	6.33e-07	1.18e-08	130	351	26.42	589.265	No	[M-H]-	C31H42O11	0	Ajuganipponin A	69879	ND	MSI4	Terpenoid derivatives	Terpenes	Secondary metabolism
LC_4453	0.022793	0.036448	277	645	6.99	595.261	Yes	[M-H]-	C26H44O15	1	(2S)-3-cyclohexyl-2-[(2S,3R,4S,5R,6S)-3,5-dihydroxy-2-(hydroxymethyl)-6-[(2R,3R,4S)-2-(hydroxymethyl)-3-[(2R,3S,4R,5S)-3,4,5-trihydroxyoxan-2-yl]oxyoxan-4-yl]oxyoxan-4-yl]oxypropanoic acid	ND	In silico IntCov: 100 score 1	MSI3	Saccharolipids	Fatty acyls	Primary metabolism
LC_4503	0.00053394	0.13765	135	ND	7.32	605.201	No	[M-H]-	C33H34O11	3	3-(1,3-Benzodioxole-5-yl)-4-[3,4-dimethoxy-5-[(5-oxo-5-methoxypentyl)oxy]benzyl]-5-hydroxy-5-(4-methoxyphenyl)-2(5H)-furanone	ND	ND	MSI4	Benzenoid derivatives	Benzenoids	Secondary metabolism
LC_3738	1.64e-07	1.93e-09	59	2085	26.59	607.275	No	[M-H]-	C31H44O12	2	Ligurobustoside C	ND	ND	MSI4	Terpenoid derivatives	Terpenes	Secondary metabolism
LC_3946	3.65e-09	1.48e-05	77	167	28.1	617.298	No	[M-H]-	ND	ND	ND	ND	ND	ND	ND	ND	ND
LC_4949	0.012485	0.036125	158	2360	9.71	623.162	Yes	[M-H]-	C28H32O16	0	2''-O-β-D-glucosylisoscoparin	75518	In silico IntCov: 97.005 score 1	MSI3	Flavonoids	Phenolics	Secondary metabolism
LC_1190	0.0086084	0.0013585	117	1043	14.44	697.163	No	[M-H]-	ND	ND	ND	ND	ND	ND	ND	ND	ND
LC_4586	0.00013968	1.07e-09	116	450	7.84	721.293	No	[M-H]-	ND	ND	ND	ND	ND	ND	ND	ND	ND
LC_0187	0.026079	8.84e-06	131	941	10.34	729.26	No	[M-H]-	ND	ND	ND	ND	ND	ND	ND	ND	ND
LC_2791	0.014026	0.00098278	246	921	22.47	729.334	No	[M-H]-	C35H54O16	0	Elaeodendroside V	65830	ND	MSI4	Cardenolides	Steroids	Primary metabolism
LC_2760	1.99e-05	0.0034173	74	258	22.4	737.231	No	[M-H]-	C34H42O18	2	α-D-Galp-(1→2)-[α-D-Abep-(1→3)]-α-D-Manp-(1→4)-α-L-Rhap	59400	ND	MSI4	Carbohydrate derivatives	Carbohydrates	Primary metabolism
LC_2649	0.013296	1.48e-05	238	600	22.54	739.246	No	[M-H]-	C34H44O18	0	[(2R,3R,4R,5R,6R)-6-[2-(3,4-dihydroxyphenyl)ethoxy]-5-hydroxy-4-[(2S,3R,4R,5R,6S)-3,4,5-trihydroxy-6-methyloxan-2-yl]oxy-2-[[(2R,3R,4S,5S)-3,4,5-trihydroxyoxan-2-yl]methyl]oxan-3-yl] (E)-3-(3,4-dihydroxyphenyl)prop-2-enoate	ND	ND	MSI4	Saccharolipids	Fatty acyls	Primary metabolism
LC_2796	1.44e-09	0.30812	134	ND	22.63	739.246	No	[M-H]-	C34H44O18	1	Buddlejoside A11	ND	ND	MSI4	Cinnamic acid derivatives	Cinnamic acids	Secondary metabolism
LC_2120	3.04e-09	0.0001951	199	2954	19.07	753.225	No	[M-H]-	C34H42O19	1	Rhamnocitrin 3-rhamninoside	140103	ND	MSI4	Flavonoids	Phenolics	Secondary metabolism
LC_4429	0.024288	2.84e-06	398	3448	6.91	159.066	No	[M-H]-	ND	ND	ND	ND	ND	ND	ND	ND	ND
LC_4108	0.00053234	0.000137	136	2679	4.56	175.061	No	[M-H]-	C7H12O5	3	2-propylmalic acid	28652	ND	MSI4	Fatty acyls	Fatty acyls	Primary metabolism
LC_1532	1.74e-08	0.047874	105	1513	16.27	241.108	No	[M-H]-	C12H18O5	2	1-Acetoxy-7-hydroperoxy-3,7-dimethyl-2E,5E-octadien-4-one	ND	ND	MSI4	Fatty acyls	Fatty acyls	Primary metabolism
LC_3624	0.00023149	6.5e-16	184	458	25.99	331.192	No	[M-H]-	C20H28O4	1	Carnosic acid	65585	ND	MSI4	Diterpenoids	Terpenes	Secondary metabolism
LC_2792	3.84e-07	0.058037	49	ND	22.62	347.124	No	[M-H]-	C17H20N2O6	2	Achillamide	ND	ND	MSI4	Nitrogen compound derivatives	Nitrogen compounds	Secondary metabolism
LC_3509	0.00011062	0.00012156	254	71	25.48	347.15	No	[M-H]-	C19H24O6	1	Onopordopicrin	7776	ND	MSI4	Terpenoid derivatives	Terpenes	Secondary metabolism
LC_2047	0.022618	0.00048005	120	3328	18.88	369.059	No	[M-H]-	ND	ND	ND	ND	ND	ND	ND	ND	ND
LC_1148	1.3e-17	0.00016811	85	3440	14.5	371.171	No	[M-H]-	C18H28O8	1	beta-D-Glucopyranose, 1-[(1R,2R)-3-oxo-2-(2Z)-2-pentenylcyclopentaneacetate]	ND	ND	MSI4	Fatty acyls	Fatty acyls	Primary metabolism
LC_0220	0.00045492	0.39503	65	ND	10.7	373.187	No	[M-H]-	C18H30O8	1	Rosiridoside C	ND	ND	MSI4	Terpenoid derivatives	Terpenes	Secondary metabolism
LC_0811	1.16e-07	0.035807	178	2546	13.17	377.182	No	[M-H]-	C17H30O9	1	[(2R,3R,4S,5R,6R)-6-(1,3-dihydroxypropan-2-yloxy)-3,4,5-trihydroxyoxan-2-yl]methyl 3-cyclopentylpropanoate	ND	ND	MSI4	Saccharolipids	Fatty acyls	Primary metabolism
LC_3552	0.013046	1.21e-06	126	1287	25.62	379.21	No	[M-H]-	C21H30O6	1	Humulinone	175859	ND	MSI4	Monoterpenoids	Terpenes	Secondary metabolism
LC_4986	6.93e-06	0.068735	224	ND	9.66	385.145	No	[M-H]-	ND	ND	ND	ND	ND	ND	ND	ND	ND
LC_3872	1.1e-11	0.00027124	140	148	27.45	388.177	No	[M-H]-	ND	ND	ND	ND	ND	ND	ND	ND	ND
LC_3453	3.35e-09	1.84e-05	51	1851	25.25	391.213	No	[M-H]-	C22H32O6	1	Isopreleosibirone	68027	ND	MSI4	Diterpenoids	Terpenes	Secondary metabolism
LC_3663	7.95e-09	1.27e-06	60	1420	26.2	391.213	No	[M-H]-	C22H32O6	1	Leosibirone A	68028	ND	MSI4	Diterpenoids	Terpenes	Secondary metabolism
LC_3700	1.87e-06	2.25e-05	83	1625	26.34	391.212	No	[M-H]-	C22H32O6	1	13-epi-Preleosibirone	68026	ND	MSI4	Diterpenoids	Terpenes	Secondary metabolism
LC_5007	9.1e-14	0.77074	40	ND	9.77	393.177	No	[M-H]-	C17H30O10	1	3-Hydroxy-3-methyl-5-oxo-5-[(3,4,5-trihydroxy-6-pentan-2-yloxyoxan-2-yl)methoxy]pentanoic acid	ND	ND	MSI4	Saccharolipids	Fatty acyls	Primary metabolism
LC_2442	0.0081498	0.015335	229	876	21.01	397.054	No	[M-H]-	ND	ND	ND	ND	ND	ND	ND	ND	ND
LC_2174	1.48e-10	0.038564	110	2141	19.5	401.181	No	[M-H]-	C19H30O9	1	D-Linalool 3-(6''-malonylglucoside)	175988	ND	MSI4	Fatty acyls	Fatty acyls	Primary metabolism
LC_2102	0.0026498	3.39e-08	119	2637	19.13	407.172	Yes	[M-H]-	C21H28O8	2	Lychnostatin 1	66601	ND	MSI4	Terpenoid derivatives	Terpenes	Secondary metabolism
LC_1019	0.023192	0.29327	252	ND	13.97	409.15	No	[M-H]-	C20H26O9	1	Bruceine D	68931	ND	MSI4	Terpenoid derivatives	Terpenes	Secondary metabolism
LC_4841	0.014403	0.28951	138	ND	8.98	419.111	No	[M-H]-	ND	ND	ND	ND	ND	ND	ND	ND	ND
LC_3108	1.14e-09	0.0054014	87	1987	23.9	425.124	No	[M-H]-	ND	ND	ND	ND	ND	ND	ND	ND	ND
LC_3614	4.19e-07	0.098576	197	ND	25.94	425.124	No	[M-H]-	ND	ND	ND	ND	ND	ND	ND	ND	ND
LC_2351	4.1e-13	0.0156	104	2073	20.44	425.18	No	[M-H]-	ND	ND	ND	ND	ND	ND	ND	ND	ND
LC_0799	0.012226	1.41e-10	195	237	13.13	429.14	No	[M-H]-	C19H26O11	2	Bungeiside C	182246	ND	MSI4	Carbohydrate derivatives	Carbohydrates	Primary metabolism
LC_3625	0.020159	0.00025321	250	2002	25.99	429.229	No	[M-H]-	C25H34O6	1	Homofukinolide	192922	ND	MSI4	Terpenoid derivatives	Terpenes	Secondary metabolism
LC_2283	0.04239	7.87e-07	145	1273	20.01	438.062	No	[M-H]-	ND	ND	ND	ND	ND	ND	ND	ND	ND
LC_2569	0.045583	0.00031107	204	166	21.72	445.244	No	[M-H]-	ND	ND	ND	ND	ND	ND	ND	ND	ND
LC_3658	8.12e-06	1.61e-16	78	492	26.19	457.224	No	[M-H]-	C26H34O7	3	Berkeleyone B	69025	ND	MSI4	Monoterpenoids	Terpenes	Secondary metabolism
LC_3402	2.5e-05	0.0033844	206	1680	25	461.254	No	[M-H]-	C26H38O7	2	2-Deacetyltaxuyunnanine C	ND	ND	MSI4	Diterpenoids	Terpenes	Secondary metabolism
LC_3749	7.7e-05	0.00027556	249	2465	26.64	461.255	No	[M-H]-	C26H38O7	1	10-desacetyltaxuyunnanin C	11302	ND	MSI4	Diterpenoids	Terpenes	Secondary metabolism
LC_3817	0.00049939	0.00018954	262	3292	27.11	461.255	No	[M-H]-	C26H38O7	1	14-Deacetyltaxuyunnanine C	ND	ND	MSI4	Diterpenoids	Terpenes	Secondary metabolism
LC_4008	0.00085551	6.09e-06	269	3175	28.82	461.255	No	[M-H]-	C26H38O7	1	2beta,9alpha,14alpha-Triacetoxy-3alpha-hydroxy-1(15),8(19)-trinervitadiene	ND	ND	MSI4	Diterpenoids	Terpenes	Secondary metabolism
LC_3358	9.76e-07	2.14e-21	186	1633	24.83	473.218	No	[M-H]-	C26H34O8	2	Picrasin A	80889	ND	MSI4	Triterpenoids	Terpenes	Secondary metabolism
LC_4055	0.006379	0.047712	125	819	3.8	477.161	No	[M-H]-	C20H30O13	1	3,4,5-trimethoxyphenyl-1-O-beta-D-apiofuranosyl-(1->6)-O-beta-D-glucopyranoside	68963	ND	MSI4	Carbohydrate derivatives	Carbohydrates	Primary metabolism
LC_3335	0.00062835	0.00038125	115	1116	24.76	477.249	No	[M-H]-	C26H38O8	2	4'-O-demethylsordarin	140297	ND	MSI4	Diterpenoids	Terpenes	Secondary metabolism
LC_3632	2.89e-05	2.91e-08	282	1783	26.02	477.249	No	[M-H]-	C26H38O8	2	Melissoidesin R	ND	ND	MSI4	Diterpenoids	Terpenes	Secondary metabolism
LC_3895	4.64e-05	0.00049964	236	2528	27.6	481.188	No	[M-H]-	C27H30O8	2	Daphnetoxin	4321	ND	MSI4	Diterpenoids	Terpenes	Secondary metabolism
LC_3634	6.12e-05	0.0043422	172	1939	26.04	491.228	No	[M-H]-	C26H36O9	1	3-epi-caryoptin	67462	ND	MSI4	Diterpenoids	Terpenes	Secondary metabolism
LC_3089	0.015096	6.69e-06	233	1186	23.84	491.229	No	[M-H]-	C26H36O9	1	Caesalmin E	ND	ND	MSI4	Diterpenoids	Terpenes	Secondary metabolism
LC_1891	0.00022246	0.00073646	86	777	17.97	493.229	No	[M-H]-	ND	ND	ND	ND	ND	ND	ND	ND	ND
LC_2605	2.41e-06	5.42e-06	61	1796	21.92	493.244	No	[M-H]-	C26H38O9	3	Ephemeroside	ND	ND	MSI4	Terpenoid derivatives	Terpenes	Secondary metabolism
LC_3762	0.0016171	0.041658	133	2382	26.73	493.245	No	[M-H]-	C26H38O9	2	Tricalysioside B	ND	ND	MSI4	Terpenoid derivatives	Terpenes	Secondary metabolism
LC_3869	9.94e-15	3.8e-06	62	1877	27.43	495.166	No	[M-H]-	C27H28O9	1	Steganangin	ND	ND	MSI4	Lignan derivatives	Phenolics	Secondary metabolism
LC_3312	1.89e-06	0.0068815	251	3032	24.65	495.26	No	[M-H]-	C26H40O9	1	Phloganthoside	ND	ND	MSI4	Terpenoid derivatives	Terpenes	Secondary metabolism
LC_0729	0.0081508	0.0070643	212	2940	12.92	509.224	No	[M-H]-	C22H38O13	1	3-(2-Methylbutanoyl)-4-(isovaleryl)sucrose	ND	ND	MSI4	Saccharolipids	Fatty acyls	Primary metabolism
LC_3230	1.25e-12	0.00038125	79	985	24.33	509.239	No	[M-H]-	C26H38O10	1	Taxezopidine B	ND	ND	MSI4	Diterpenoids	Terpenes	Secondary metabolism
LC_1346	0.00040608	3.71e-13	80	2960	15.42	517.171	No	[M-H]-	C26H30O11	2	Phellamurin	8048	ND	MSI4	Flavonoids	Phenolics	Secondary metabolism
LC_1934	6.99e-07	4.48e-21	42	267	18.34	519.154	No	[M-H]-	ND	ND	ND	ND	ND	ND	ND	ND	ND
LC_2958	0.00012619	4.87e-06	255	1842	23.26	523.218	No	[M-H]-	C26H36O11	1	Ixerin S	ND	ND	MSI4	Terpenoid derivatives	Terpenes	Secondary metabolism
LC_3911	8.33e-06	1.04e-13	268	2123	27.74	527.265	No	[M-H]-	C30H40O8	2	Terpenoid EA-I	9456	ND	MSI4	Diterpenoids	Terpenes	Secondary metabolism
LC_2982	0.00021532	9.95e-05	71	1426	23.38	533.239	No	[M-H]-	C28H38O10	1	Taxin B	ND	ND	MSI4	Diterpenoids	Terpenes	Secondary metabolism
LC_3029	4.62e-07	3.96e-11	91	695	23.6	533.239	No	[M-H]-	C28H38O10	1	Nervosanin	ND	ND	MSI4	Diterpenoids	Terpenes	Secondary metabolism
LC_2457	2.12e-06	0.085533	164	ND	21.06	537.156	No	[M-H]-	C32H26O8	1	Agrostonidin	ND	ND	MSI4	Benzenoid derivatives	Benzenoids	Secondary metabolism
LC_4971	1.91e-05	0.043952	152	1246	9.61	539.234	No	[M-H]-	ND	ND	ND	ND	ND	ND	ND	ND	ND
LC_3203	0.001343	1.18e-14	299	1101	24.24	543.199	No	[M-H]-	C27H32N2O10	1	19-Z-Gardfloramine-9-O-beta-D-glucopyranoside, (rel)-	67507	ND	MSI4	Nitrogen compound derivatives	Nitrogen compounds	Secondary metabolism
LC_0441	0.025766	2.39e-08	263	2289	11.69	549.218	Yes	[M-H]-	ND	ND	ND	ND	ND	ND	ND	ND	ND
LC_3168	4.1e-05	1.54e-06	109	375	24.12	549.234	No	[M-H]-	C28H38O11	1	Bruceanol E	65527	ND	MSI4	Terpenoid derivatives	Terpenes	Secondary metabolism
LC_3473	0.0045223	2.73e-12	308	1143	25.3	551.229	No	[M-H]-	C31H36O9	1	Orthosiphol D	ND	ND	MSI4	Diterpenoids	Terpenes	Secondary metabolism
LC_3804	8.91e-06	2.14e-10	179	2475	27.02	555.262	No	[M-H]-	ND	ND	ND	ND	ND	ND	ND	ND	ND
LC_3243	0.012531	2.53e-05	223	2776	24.38	561.196	No	[M-H]-	ND	ND	ND	ND	ND	ND	ND	ND	ND
LC_2193	0.046652	0.00044893	188	1715	19.61	561.289	No	[M-H]-	ND	ND	ND	ND	ND	ND	ND	ND	ND
LC_3635	0.0046722	5.63e-08	169	2932	26.04	567.245	No	[M-H]-	C28H40O12	1	Fischeroside C	69817	ND	MSI4	Terpenoid derivatives	Terpenes	Secondary metabolism
LC_3280	0.02908	0.00015857	237	1309	24.5	573.271	No	[M-H]-	C31H42O10	2	Asclepin	2867	ND	MSI4	Cardenolides	Steroids	Primary metabolism
LC_0364	0.0055931	1.52e-09	161	56	11.37	575.197	No	[M-H]-	ND	ND	ND	ND	ND	ND	ND	ND	ND
LC_3683	2.04e-07	7.27e-09	149	638	26.28	575.285	No	[M-H]-	C31H44O10	1	Caseargrewiin C	65594	ND	MSI4	Diterpenoids	Terpenes	Secondary metabolism
LC_0266	0.041099	0.0052113	159	925	10.87	577.156	No	[M-H]-	C27H30O14	2	Isovitexin 2''-O-rhamnoside	142906	ND	MSI4	Flavonoids	Phenolics	Secondary metabolism
LC_3382	0.0035328	8.3e-08	73	1708	24.93	577.172	No	[M-H]-	C31H30O11	1	Heteroclitin J	ND	ND	MSI4	Tannins	Phenolics	Secondary metabolism
LC_1735	0.0031518	5.22e-05	99	2006	17.11	577.25	No	[M-H]-	C26H42O14	1	[3-[(2R,4S)-3,4-bis(3-but-2-enoyloxy-2-hydroxypropoxy)-1,5-dihydroxypentan-2-yl]oxy-2-hydroxypropyl] but-2-enoate	ND	ND	MSI4	Glycerolipids	Fatty acyls	Primary metabolism
LC_1931	1.77e-07	0.051312	289	ND	18.33	579.209	No	[M-H]-	C28H36O13	1	(2Z,4E)-5-[(1S,3S,5R,8S)-3,8-Dihydroxy-1,5-dimethyl-7-oxo-6-oxabicyclo[3.2.1]octane-8-yl]-3-methylpenta-2,4-dienoic acid 1-O-(4-hydroxy-2-methoxyphenyl)-6-deoxy-beta-D-glucopyranose-6-yl ester	ND	ND	MSI4	Sesquiterpenoids	Terpenes	Secondary metabolism
LC_2609	1.38e-05	0.0067126	191	2598	21.93	579.208	No	[M-H]-	C28H36O13	1	(+)-syringaresinol β-D-glucoside	28603	ND	MSI4	Lignan derivatives	Phenolics	Secondary metabolism
LC_1853	7.88e-08	0.094201	147	ND	17.77	579.21	No	[M-H]-	C28H36O13	2	Tortoside A	ND	ND	MSI4	Lignan derivatives	Phenolics	Secondary metabolism
LC_1854	1.61e-05	8.2e-09	72	2224	17.78	599.197	No	[M-H]-	C27H36O15	2	Loganin pentaacetate	6514	ND	MSI4	Terpenoid derivatives	Terpenes	Secondary metabolism
LC_0058	0.01995	0.0007803	226	3319	10.08	605.185	No	[M-H]-	ND	ND	ND	ND	ND	ND	ND	ND	ND
LC_3664	1.42e-06	5.68e-06	44	2557	26.2	605.261	No	[M-H]-	C31H42O12	2	Propindilactone L	66777	ND	MSI4	Terpenoid derivatives	Terpenes	Secondary metabolism
LC_3391	0.014248	4.3e-06	202	2971	24.97	607.182	No	[M-H]-	ND	ND	ND	ND	ND	ND	ND	ND	ND
LC_2616	0.0078866	5.83e-07	67	32	21.97	653.245	No	[M-H]-	ND	ND	ND	ND	ND	ND	ND	ND	ND
LC_2310	0.01529	0.00015313	170	2277	20.14	701.282	No	[M-H]-	C36H46O14	1	Taccalonolide A	9388	ND	MSI4	Triterpenoids	Terpenes	Secondary metabolism
LC_1042	0.010586	0.00083817	146	2825	14.07	717.276	No	[M-H]-	ND	ND	ND	ND	ND	ND	ND	ND	ND
LC_1261	0.00029504	0.0082413	43	1312	14.99	721.162	No	[M-H]-	ND	ND	ND	ND	ND	ND	ND	ND	ND
LC_0307	0.0010729	3.26e-06	101	480	11.08	725.193	No	[M-H]-	C32H38O19	1	Apigenin-6-C-glucosyl-8-C-arabinoside	136613	ND	MSI4	Flavonoids	Phenolics	Secondary metabolism
LC_2370	2.02e-07	0.00051311	175	1353	20.5	753.225	No	[M-H]-	C34H42O19	1	acacetin 7-O-[2'''-O-rhamnosyl]-2''-O-glucosylglucoside	140097	ND	MSI4	Flavonoids	Phenolics	Secondary metabolism
LC_2725	0.016188	1.45e-05	82	74	22.36	761.227	No	[M-H]-	ND	ND	ND	ND	ND	ND	ND	ND	ND
LC_2794	2.37e-05	0.4324	205	ND	22.62	761.228	No	[M-H]-	ND	ND	ND	ND	ND	ND	ND	ND	ND
LC_2167	0.0044377	0.0050749	276	1366	19.45	771.175	No	[M-H]-	ND	ND	ND	ND	ND	ND	ND	ND	ND
LC_1558	0.0022301	4.98e-09	350	169	16.39	163.077	Yes	[M-H]-	C10H12O2	1	Phenyl butyrate	180407	In silico IntCov: 100 score 1	MSI3	Phenol derivatives	Phenolics	Secondary metabolism
LC_2619	0.47741	1.17e-14	ND	18	22.14	163.077	No	[M-H]-	C10H12O2	1	Raspberry ketone	68656	ND	MSI4	Phenol derivatives	Phenolics	Secondary metabolism
LC_4033	0.85341	0.0034792	ND	156	3.27	167.035	No	[M-H]-	C8H8O4	0	Methyl 3,4-dihydroxybenzoate	132366	ND	MSI4	Benzenoid derivatives	Benzenoids	Secondary metabolism
LC_4041	0.026079	6.52e-09	217	107	3.44	175.061	No	[M-H]-	C7H12O5	0	(R)-2-propylmalic acid	27567	ND	MSI4	Fatty acyls	Fatty acyls	Primary metabolism
LC_1266	0.30798	1.67e-11	ND	54	15.12	181.051	Yes	[M-H]-	C9H10O4	1	2',4'-Dihydroxy-6'-methoxyacetophenone	173872	In silico IntCov: 100 score 1	MSI3	Ketone derivatives	Ketones	Secondary metabolism
LC_4289	0.21334	1.59e-05	ND	5	5.71	189.077	Yes	[M-H]-	C18H14O5	0	2-hydroxyoctanedioic acid	70767	In silico IntCov: 100 score 1	MSI3	Fatty acyls	Fatty acyls	Primary metabolism
LC_4209	0.0059352	1.91e-05	258	37	5.52	189.077	Yes	[M-H]-	C18H14O5	1	2-hydroxyoctanedioic acid	70767	In silico IntCov: 100 score 1	MSI3	Fatty acyls	Fatty acyls	Primary metabolism
LC_3248	0.15435	2.44e-11	ND	80	24.42	207.176	No	[M-H]-	C14H24O	0	5,8-tetradecadienal	73721	ND	MSI4	Fatty acyls	Fatty acyls	Primary metabolism
LC_3533	0.41435	0.00054665	ND	55	25.59	249.15	Yes	[M-H]-	C15H22O3	0	14-hydroxy-6,12-muuroloadien-15-oic acid	69354	In silico IntCov: 94.318 score 0.94	MSI3	Sesquiterpenoids	Terpenes	Secondary metabolism
LC_3249	0.18929	8.98e-16	ND	65	24.43	251.165	Yes	[M-H]-	C15H24O3	1	Mitchellene E	69353	In silico IntCov: 100 score 0.969	MSI3	Sesquiterpenoids	Terpenes	Secondary metabolism
LC_1624	0.27624	1.72e-07	ND	89	16.73	277.108	No	[M-H]-	C15H18O5	2	Isosecotanapartholide	66089	ND	MSI4	Terpenoid derivatives	Terpenes	Secondary metabolism
LC_0236	0.22691	9.57e-08	ND	159	10.83	277.108	No	[M-H]-	C15H18O5	0	11β,13-dihydrolactucin	90267	ND	MSI4	Terpenoid derivatives	Terpenes	Secondary metabolism
LC_2257	0.057859	2.02e-06	ND	91	2.3	295.104	No	[M-H]-	C11H20O9	0	[(2R)-2-hydroxy-3-[(2R,3R,4S,5S,6R)-3,4,5-trihydroxy-6-(hydroxymethyl)oxan-2-yl]oxypropyl] acetate	ND	ND	MSI4	Glycerolipids	Fatty acyls	Primary metabolism
LC_1590	0.59888	6.76e-09	ND	170	16.37	301.036	Yes	[M-H]-	C15H10O7	0	Quercetin	16243	Chemical database	MSI2	Flavonoids	Phenolics	Secondary metabolism
LC_2191	0.18006	1.64e-06	ND	117	19.59	301.071	Yes	[M-H]-	C16H14O6	1	6,7,8-Trihydroxy-5-methoxyflavanone	ND	In silico IntCov: 100 score 0.932	MSI3	Flavonoids	Phenolics	Secondary metabolism
LC_0143	0.57327	2.29e-16	ND	131	10.38	307.119	No	[M-H]-	C16H20O6	0	mono(5-carboxy-2-ethylpentyl) phthalate	132611	ND	MSI4	Benzenoid derivatives	Benzenoids	Secondary metabolism
LC_2661	0.083204	1.12e-10	ND	13	22.14	315.088	Yes	[M-H]-	C17H16O6	1	5,7-Dihydroxy-8,4'-dimethoxyflavanone	ND	In silico IntCov: 100 score 1	MSI3	Flavonoids	Phenolics	Secondary metabolism
LC_2387	0.62096	4.22e-05	ND	116	20.71	315.182	No	[M-H]-	C16H28O6	4	Linalool glucoside	ND	ND	MSI4	Fatty acyls	Fatty acyls	Primary metabolism
LC_2966	0.50354	0.00063553	ND	136	23.25	319.119	No	[M-H]-	C17H20O6	1	1,2-diguaiacylpropane-1,3-diol	86530	ND	MSI4	Stilbenes	Phenolics	Secondary metabolism
LC_1576	0.46271	5.51e-16	ND	94	16.49	323.114	No	[M-H]-	C16H20O7	0	3,4,5-trihydroxy-6-{[(3E)-4-phenylbut-3-en-2-yl]oxy}oxane-2-carboxylic acid	168965	ND	MSI4	Fatty acyls	Fatty acyls	Primary metabolism
LC_4605	0.31151	1.86e-05	ND	138	8.01	323.115	No	[M-H]-	C16H20O7	4	3,4,5-trihydroxy-6-{[(2E)-2-methyl-3-phenylprop-2-en-1-yl]oxy}oxane-2-carboxylic acid	180709	ND	MSI4	Fatty acyls	Fatty acyls	Primary metabolism
LC_1251	0.24839	3.18e-05	ND	160	15.08	327.144	No	[M-H]-	C16H24O7	5	Rhododendrin	8832	ND	MSI4	Fatty acyls	Fatty acyls	Primary metabolism
LC_3154	0.054278	0.0054379	ND	40	23.95	329.031	No	[M-H]-	C16H10O8	2	2,3-Di-O-methylellagic acid	175201	ND	MSI4	Tannins	Phenolics	Secondary metabolism
LC_2503	0.77368	5.75e-09	ND	115	21.48	329.067	Yes	[M-H]-	C17H14O7	1	Quercetin 3,4'-dimethyl ether	70008	In silico IntCov: 100 score 0.916	MSI3	Flavonoids	Phenolics	Secondary metabolism
LC_4034	0.62575	0.00055455	ND	112	3.27	329.088	Yes	[M-H]-	C14H18O9	0	1-O-vanilloyl-β-D-glucose	71512	In silico IntCov: 100 score 1	MSI3	Tannins	Phenolics	Secondary metabolism
LC_1730	0.38148	2.15e-06	ND	43	16.92	331.046	Yes	[M-H]-	C16H12O8	0	Quercetagetin 3-methyl ether	168270	In silico IntCov: 100 score 1	MSI3	Flavonoids	Phenolics	Secondary metabolism
LC_1784	0.30612	0.00013383	ND	25	17.37	331.082	No	[M-H]-	C17H16O7	0	3,4',5-Trihydroxy-3',7-dimethoxyflavanone	175236	ND	MSI4	Flavonoids	Phenolics	Secondary metabolism
LC_2211	0.11447	5.09e-06	ND	17	19.75	331.083	No	[M-H]-	C17H16O7	1	Parvisoflavanone	140137	ND	MSI4	Flavonoids	Phenolics	Secondary metabolism
LC_4653	0.32352	0.021742	ND	161	7.94	335.077	Yes	[M-H]-	C16H16O8	1	4-[3-(3,4-Dihydroxyphenyl)prop-2-enoyloxy]-3,5-dihydroxycyclohexene-1-carboxylic acid	ND	In silico IntCov: 100 score 1	MSI3	Cinnamic acid derivatives	Cinnamic acids	Secondary metabolism
LC_0129	0.9288	1.6e-06	ND	155	10.3	341.124	Yes	[M-H]-	C16H22O8	1	Nepetanudoside D	ND	In silico IntCov: 100 score 1	MSI3	Carbohydrate derivatives	Carbohydrates	Primary metabolism
LC_4217	0.45531	6.86e-10	ND	62	5.78	343.139	Yes	[M-H]-	C16H24O8	2	Sibiskoside	66480	In silico IntCov: 73.03 score 0.791	MSI3	Carbohydrate derivatives	Carbohydrates	Primary metabolism
LC_4979	0.38374	5.68e-05	ND	70	9.63	343.14	No	[M-H]-	C16H24O8	1	(2S,3S,4S,5R)-3,4,5-trihydroxy-6-[[(1S,5S)-2-methyl-3-oxo-5-propan-2-yl-2-bicyclo[3.1.0]hexanyl]oxy]oxane-2-carboxylic acid	ND	ND	MSI4	Terpenoid derivatives	Terpenes	Secondary metabolism
LC_2786	0.44483	4.84e-06	ND	182	22.6	345.097	Yes	[M-H]-	C18H18O7	2	Obtusatic acid	144283	In silico IntCov: 93.206 score 1	MSI3	Phenol derivatives	Phenolics	Secondary metabolism
LC_1731	0.28915	9.35e-05	ND	47	16.92	347.041	Yes	[M-H]-	C16H12O9	0	2-(3,4-Dihydroxyphenyl)-6-hydroperoxy-5,7-dihydroxy-3-methoxychromen-4-one	ND	In silico IntCov: 98.399 score 0.997	MSI3	Flavonoids	Phenolics	Secondary metabolism
LC_2719	0.065589	7.7e-05	ND	109	22.3	347.125	No	[M-H]-	C33H44O16	1	Javanicoside F	ND	ND	MSI4	Naphthopyran derivatives	Naphthopyrans	Secondary metabolism
LC_2301	0.021816	8.71e-20	386	146	20.55	357.192	No	[M-H]-	C18H30O7	0	Erythorbyl laurate	ND	ND	MSI4	Fatty acyls	Fatty acyls	Primary metabolism
LC_2243	0.0067312	2.05e-10	753	114	19.94	357.193	No	[M-H]-	C18H30O7	2	Ascorbyl laurate	ND	ND	MSI4	Fatty acyls	Fatty acyls	Primary metabolism
LC_2632	0.017136	1.38e-11	433	127	21.98	359.078	Yes	[M-H]-	C18H16O8	1	6-methoxyaromadendrin 3-O-acetate	2210	In silico IntCov: 100 score 0.999	MSI3	Flavonoids	Phenolics	Secondary metabolism
LC_3680	0.71471	3.9e-14	ND	97	26.27	361.166	No	[M-H]-	C20H26O6	1	(−)-secoisolariciresinol	65004	ND	MSI4	Lignan derivatives	Phenolics	Secondary metabolism
LC_4752	0.83533	0.0020443	ND	145	8.53	365.145	No	[M-H]-	C15H26O10	0	3-Butenyl 6-O-alpha-L-arabinopyranosyl-beta-D-glucopyranoside	ND	ND	MSI4	Fatty acyls	Fatty acyls	Primary metabolism
LC_4636	0.073976	1.31e-11	ND	130	7.72	365.182	No	[M-H]-	C16H30O9	0	(1S,2S,4R,8S)-p-Menthane-1,2,8,9-tetrol 2-glucoside	168093	ND	MSI4	Terpenoid derivatives	Terpenes	Secondary metabolism
LC_2147	0.045574	1.37e-12	567	123	19.29	369.138	No	[M-H]-	C14H26O11	6	α-D-Man3Me-(1→4)-α-D-Man3Me	145745	ND	MSI4	Carbohydrate derivatives	Carbohydrates	Primary metabolism
LC_4674	0.037827	6.23e-14	330	12	8.36	371.098	No	[M-H]-	C16H20O10	1	3,4,5-trihydroxy-6-{[3-(4-hydroxy-3-methoxyphenyl)propanoyl]oxy}oxane-2-carboxylic acid	168070	ND	MSI4	Carbohydrate derivatives	Carbohydrates	Primary metabolism
LC_0685	0.001067	5.51e-07	390	178	12.54	373.187	Yes	[M-H]-	C18H30O8	1	[(2R,3R,4S,5S,6R)-4,5-dihydroxy-6-(hydroxymethyl)-2-[(E)-8-hydroxy-7-methyl-3-methylideneoct-6-enoxy]oxan-3-yl] acetate	ND	In silico IntCov: 98.688 score 1	MSI3	Terpenoid derivatives	Terpenes	Secondary metabolism
LC_0085	0.0025834	1.18e-08	646	52	10.22	377.182	No	[M-H]-	C17H30O9	0	[(2R,3R,4S,5R,6R)-6-(1,3-dihydroxypropan-2-yloxy)-3,4,5-trihydroxyoxan-2-yl]methyl 2-cyclohexylacetate	ND	ND	MSI4	Saccharolipids	Fatty acyls	Primary metabolism
LC_0140	0.8487	0.00018603	ND	142	10.29	385.15	No	[M-H]-	C18H26O9	1	Syringin methyl ether	ND	ND	MSI4	Phenol derivatives	Phenolics	Secondary metabolism
LC_0657	0.75138	3.8e-06	ND	22	12.51	389.125	No	[M-H]-	C20H22O8	3	trans-piceid	8198	ND	MSI4	Stilbenes	Phenolics	Secondary metabolism
LC_4401	4.51e-21	6.58e-07	114	57	6.73	395.192	No	[M-H]-	C17H32O10	0	1-Hexanol arabinosylglucoside	168578	ND	MSI4	Fatty acyls	Fatty acyls	Primary metabolism
LC_0371	0.49618	1.54e-11	ND	120	11.46	398.11	No	[M-H]-	C17H21NO10	1	(2S,4S,5R,6S)-6-[2-acetamido-4-(acetyloxymethyl)phenoxy]-3,4,5-trihydroxyoxane-2-carboxylic acid	ND	ND	MSI4	Nitrogen compound derivatives	Nitrogen compounds	Secondary metabolism
LC_2364	0.11392	1.97e-08	ND	76	20.38	399.239	No	[M-H]-	C21H36O7	1	rel-(2R,5S,7R,10S)-7-Hydroperoxy-2-[(1-methyl-1-beta-D-fucopyranosyloxy)ethyl]-10-methyl-6-methylenespiro[4.5]-decane	68944	ND	MSI4	Sesquiterpenoids	Terpenes	Secondary metabolism
LC_1233	0.0082707	5.1e-11	210	1	15.05	417.211	No	[M-H]-	C20H34O9	5	(2R,3R,4R,6R)-3-[(2S,4R,5R,6R)-5-hydroxy-4-methoxy-6-methyloxan-2-yl]oxy-6-[[(2R,3R,4S)-4-methoxy-2-methyl-3,4-dihydro-2H-pyran-3-yl]oxy]-2-methyloxan-4-ol	ND	ND	MSI4	Carbohydrate derivatives	Carbohydrates	Primary metabolism
LC_0464	0.00056432	0.00098023	341	137	11.87	417.213	No	[M-H]-	C20H34O9	1	Maryal	ND	ND	MSI4	Carbohydrate derivatives	Carbohydrates	Primary metabolism
LC_0537	0.003948	3.53e-09	382	75	12.28	417.213	No	[M-H]-	C20H34O9	0	Maryal	ND	ND	MSI4	Carbohydrate derivatives	Carbohydrates	Primary metabolism
LC_0339	0.7607	0.00063141	ND	113	11.26	424.046	No	[M-H]-	C16H15N3O9S	1	N-(2-(benzo[d][1,3]dioxol-5-yloxy)ethyl)-4-methyl-3,5-dinitrobenzenesulfonamide	ND	ND	MSI4	Sulfur compound derivatives	Sulfur compounds	Secondary metabolism
LC_4322	0.00012542	1.8e-19	399	165	6.22	425.167	No	[M-H]-	C17H30O12	0	6-O-(2-methylbutanoyl)-alpha-D-glucopyranosyl alpha-D-glucopyranoside	183357	ND	MSI4	Saccharolipids	Fatty acyls	Primary metabolism
LC_0301	0.28836	2.98e-06	ND	31	11.29	427.197	No	[M-H]-	C21H32O9	1	Taraxacolide 1-O-b-D-glucopyranoside	169328	ND	MSI4	Terpenoid derivatives	Terpenes	Secondary metabolism
LC_4966	0.76252	3.3e-05	ND	143	9.48	431.193	No	[M-H]-	C20H32O10	1	Sacranoside A	ND	ND	MSI4	Carbohydrate derivatives	Carbohydrates	Primary metabolism
LC_0582	0.016447	1.78e-07	351	105	12.11	431.227	Yes	[M-H]-	C21H36O9	3	12-Oxo-12-(vinyloxy)dodecanoic acid [(2R)-3beta,4alpha,5beta-trihydroxy-6beta-methoxytetrahydro-2H-pyran-2alpha-yl]methyl ester	ND	In silico IntCov: 100 score 1	MSI3	Saccharolipids	Fatty acyls	Primary metabolism
LC_1646	0.0039625	1.85e-06	231	45	16.69	433.114	No	[M-H]-	C21H22O10	1	naringenin 7-O-β-D-glucoside	28327	ND	MSI4	Flavonoids	Phenolics	Secondary metabolism
LC_4832	0.16332	6.06e-06	ND	7	8.84	433.208	No	[M-H]-	C20H34O10	0	(2R,3R,4S,5S,6R)-2-[(1Z)-2,6-dimethylhepta-1,5-dienoxy]-6-[[(2S,3R,4S,5S)-3,4,5-trihydroxyoxan-2-yl]oxymethyl]oxane-3,4,5-triol	ND	ND	MSI4	Fatty acyls	Fatty acyls	Primary metabolism
LC_4731	0.14191	0.0002156	ND	175	8.4	433.208	Yes	[M+HCOOH-H]-	C19H32O8	0	GlochidionionosideB	ND	In silico IntCov: 90.714 score 1	MSI3	Terpenoid derivatives	Terpenes	Secondary metabolism
LC_2188	0.18837	6e-05	ND	66	19.51	439.234	No	[M-H]-	C23H36O8	0	Dihydroouabagenin	145789	ND	MSI4	Steroid derivatives	Steroids	Primary metabolism
LC_1801	0.026763	0.017224	518	79	17.68	439.234	Yes	[M-H]-	C23H36O8	1	[(2S,3S,4R,5R,6S)-3,4,5-trihydroxy-6-[(1R,2E,10R)-3-methyl-7-methylidene-6-oxo-10-propan-2-ylcyclodec-2-en-1-yl]oxyoxan-2-yl]methyl acetate	ND	In silico IntCov: 100 score 1	MSI3	Terpenoid derivatives	Terpenes	Secondary metabolism
LC_0520	0.0052967	7.4e-33	389	176	11.48	441.198	Yes	[M+HCOOH-H]-	C17H32O10	0	1-Hexanol arabinosylglucoside	168578	In silico IntCov: 66.702 score 1	MSI3	Fatty acyls	Fatty acyls	Primary metabolism
LC_1815	0.81093	7.28e-05	ND	132	17.38	441.249	No	[M-H]-	C23H38O8	0	Asebotoxin IV	ND	ND	MSI4	Diterpenoids	Terpenes	Secondary metabolism
LC_3102	0.11641	4.77e-07	ND	82	23.86	441.25	No	[M-H]-	C23H38O8	1	[(2S,3S,4R,5R,6S)-6-[[(1R,2R,4aS,5R,8aS)-5-hydroxy-4a-methyl-8-methylidene-2-propan-2-yl-1,2,3,4,5,6,7,8a-octahydronaphthalen-1-yl]oxy]-3,4,5-trihydroxyoxan-2-yl]methyl acetate	ND	ND	MSI4	Terpenoid derivatives	Terpenes	Secondary metabolism
LC_2744	0.42848	2.47e-07	ND	8	22.38	441.25	No	[M-H]-	C23H38O8	1	DG(5-iso PGF2VI/0:0/2:0)	ND	ND	MSI4	Glycerolipids	Fatty acyls	Primary metabolism
LC_3856	0.0020066	6.47e-22	318	135	27.41	443.245	No	[M-H]-	C26H36O6	3	15-O-Methyl-18-oxoneovibsanin F	ND	ND	MSI4	Terpenoid derivatives	Terpenes	Secondary metabolism
LC_4095	0.067117	2.46e-10	ND	53	4.32	447.114	No	[M-H]-	C18H24O13	0	4-Hydroxy-5-(3',4',5'-trihydroxyphenyl)-valeric acid-O-methyl-O-glucuronide	88691	ND	MSI4	Carbohydrate derivatives	Carbohydrates	Primary metabolism
LC_4557	0.73868	6.08e-13	ND	21	7.5	447.187	No	[M-H]-	C20H32O11	1	1-[(4S)-3,4,5-trihydroxy-6-[3,4,5-trihydroxy-6-(hydroxymethyl)oxan-2-yl]oxyoxan-2-yl]non-8-yn-3-one	ND	ND	MSI4	Carbohydrate derivatives	Carbohydrates	Primary metabolism
LC_4624	0.66388	3.38e-12	ND	58	7.97	447.187	Yes	[M-H]-	C20H32O11	0	1-[(3S,4S,6R)-3,4,5-trihydroxy-6-[(2R,3R,5S)-3,4,5-trihydroxy-6-(hydroxymethyl)oxan-2-yl]oxyoxan-2-yl]non-8-yn-3-one	ND	In silico IntCov: 94.666 score 1	MSI3	Carbohydrate derivatives	Carbohydrates	Primary metabolism
LC_4629	0.57874	4.32e-06	ND	19	7.95	448.183	No	[M-H]-	C19H31NO11	2	N-[[(3S,4S,6R)-3,4,5-trihydroxy-6-[(2R,3R,5S)-3,4,5-trihydroxy-6-(hydroxymethyl)oxan-2-yl]oxyoxan-2-yl]methyl]hept-6-ynamide	ND	ND	MSI4	Nitrogen compound derivatives	Nitrogen compounds	Secondary metabolism
LC_0272	0.96352	0.00018903	ND	90	10.84	449.109	Yes	[M-H]-	C21H22O11	0	Eriodictyol 7-O-β-D-glucopyranoside	139458	In silico IntCov: 100 score 0.948	MSI3	Flavonoids	Phenolics	Secondary metabolism
LC_1638	0.27227	2.75e-13	ND	29	16.68	455.156	Yes	[M-H]-	C21H28O11	1	3beta-((E)-3-Pentenyl)-5,8-dihydroxy-6-(4-O-methoxy-beta-D-glucopyranosyloxy)-3,4-dihydro-1H-2-benzopyran-1-one	ND	In silico IntCov: 100 score 1	MSI3	Fatty acyls	Fatty acyls	Primary metabolism
LC_1362	0.40226	3.34e-10	ND	110	15.48	457.208	No	[M-H]-	ND	ND	ND	ND	ND	ND	ND	ND	ND
LC_3726	7.28e-08	1.69e-30	286	181	26.49	457.224	Yes	[M-H]-	C26H34O7	1	Berkeleyone C	69027	In silico IntCov: 76.386 score 1	MSI3	Monoterpenoids	Terpenes	Secondary metabolism
LC_0422	0.16144	2.68e-08	ND	59	11.46	457.244	Yes	[M-H]-	C23H38O9	0	(2-Hydroxy-3-prop-2-enoyloxypropyl) 6-[6-(2-methylbutanoyloxy)hexanoyloxy]hexanoate	ND	In silico IntCov: 76.386 score 4.045	MSI4	Fatty acyls	Fatty acyls	Primary metabolism
LC_0147	0.30059	8.16e-08	ND	86	10.65	459.223	No	[M-H]-	C22H36O10	2	[4-[[(2S,3S,4R,5R,6R)-3,4,5-tris(methoxymethoxy)-6-(methoxymethoxymethyl)oxan-2-yl]methyl]phenyl]methanol	ND	ND	MSI4	Carbohydrate derivatives	Carbohydrates	Primary metabolism
LC_4907	0.386	2.69e-05	ND	103	9.24	461.167	Yes	[M-H]-	C20H30O12	0	Verbasoside	165238	In silico IntCov: 100 score 0.809	MSI3	Carbohydrate derivatives	Carbohydrates	Primary metabolism
LC_4814	0.040405	1.68e-06	297	85	8.69	461.239	No	[M-H]-	C22H38O10	1	Xi-Linalool 3-[rhamnosyl-(1->6)-glucoside]	169685	ND	MSI4	Fatty acyls	Fatty acyls	Primary metabolism
LC_4707	0.15187	3.45e-09	ND	69	8.21	461.239	No	[M-H]-	C22H38O10	0	Neryl rhamnosyl-glucoside	169082	ND	MSI4	Terpenoid derivatives	Terpenes	Secondary metabolism
LC_4945	0.22485	1.2e-06	ND	72	9.38	461.239	Yes	[M-H]-	C22H38O10	0	[6-[6-(6-Ethyl-4-hydroxy-2-methyloxan-3-yl)oxy-4-hydroxy-2-methyloxan-3-yl]oxy-4-hydroxy-2-methyloxan-3-yl] acetate	ND	In silico IntCov: 72.854 score 0.691	MSI3	Carbohydrate derivatives	Carbohydrates	Primary metabolism
LC_4990	0.18169	2.17e-06	ND	173	10.31	463.255	Yes	[M-H]-	C22H40O10	1	2-O-[3-(1,4-dihydroxy-2,5-dimethoxyheptoxy)-2-hydroxypropyl] 1-O-methyl 4-methylcyclohexane-1,2-dicarboxylate	ND	In silico IntCov: 25.542 score 0.76	MSI4	Glycerolipids	Fatty acyls	Primary metabolism
LC_2032	0.003297	3.91e-06	317	49	18.83	470.131	No	[M-H]-	C20H25NO12	1	[2,3-diacetyloxy-5-[[(2S,3R,4R,5S,6R)-3,4,5-trihydroxy-6-(hydroxymethyl)oxan-2-yl]methylcarbamoyl]phenyl] acetate	ND	ND	MSI4	Nitrogen compound derivatives	Nitrogen compounds	Secondary metabolism
LC_4178	0.96352	0.00023295	ND	46	5.22	471.114	No	[M-H]-	C20H24O13	0	Aesculetin-6-O-beta-D-apiofuranosyl-(1->6)-O-beta-glucopyranoside	ND	ND	MSI4	Phenol derivatives	Phenolics	Secondary metabolism
LC_4179	0.23602	2.64e-16	ND	10	5.25	475.146	Yes	[M+HCOOH-H]-	C19H26O11	1	1-[4-[(2R,3R,4S,5S,6R)-3,4,5-trihydroxy-6-[[(2R,3R,4S,5R)-3,4,5-trihydroxyoxan-2-yl]oxymethyl]oxan-2-yl]oxyphenyl]ethanone	ND	In silico IntCov: 100 score 0.984	MSI3	Phenol derivatives	Phenolics	Secondary metabolism
LC_4866	0.028884	1.28e-19	520	104	8.97	485.224	Yes	[M-H]-	C20H38O13	1	(2S,5S,6R)-5-[(2S,4S,5R)-6-(butoxymethyl)-4,5-dihydroxy-3-(2-hydroxyethoxy)oxan-2-yl]oxy-3-(2-hydroxyethoxy)-6-(hydroxymethyl)oxane-2,4-diol	ND	In silico IntCov: 100 score 0.748	MSI3	Fatty acyls	Fatty acyls	Primary metabolism
LC_1442	0.96352	1.32e-11	ND	26	15.77	489.198	No	[M-H]-	C22H34O12	1	Cymorcin diglucoside	188309	ND	MSI4	Phenol derivatives	Phenolics	Secondary metabolism
LC_4758	0.014177	1.28e-11	379	9	8.53	491.141	Yes	[M-H]-	C20H28O14	0	[(3S,4R,5R)-3,4-dihydroxy-5-[[(2R,3S,4S,5R,6R)-3,4,5,6-tetrahydroxyoxan-2-yl]methoxy]oxolan-3-yl]methyl 4-hydroxy-3,5-dimethoxybenzoate	ND	In silico IntCov: 50.342 score 1	MSI3	Tannins	Phenolics	Secondary metabolism
LC_4106	0.36363	0.00015165	ND	99	4.52	491.141	No	[M-H]-	C20H28O14	1	[3,4-Dihydroxy-5-[(3,4,5,6-tetrahydroxyoxan-2-yl)methoxy]oxolan-3-yl]methyl 4-hydroxy-3,5-dimethoxybenzoate	ND	ND	MSI4	Tannins	Phenolics	Secondary metabolism
LC_4125	0.022892	0.00015101	620	152	4.7	491.213	No	[M-H]-	C22H36O12	0	Jasminoside I	ND	ND	MSI4	Carbohydrate derivatives	Carbohydrates	Primary metabolism
LC_1473	0.065194	4.31e-20	ND	111	15.98	493.229	No	[M-H]-	C22H38O12	0	(2R,3R,4S,5R,6R)-2-(hydroxymethyl)-6-[[(2R,3R,4S,5R,6R)-3,4,5-trihydroxy-6-[(2E,4S)-4-hydroxy-3,7-dimethylocta-2,6-dienoxy]oxan-2-yl]methoxy]oxane-3,4,5-triol	ND	ND	MSI4	Terpenoid derivatives	Terpenes	Secondary metabolism
LC_1537	0.088486	1.28e-21	ND	121	16.36	493.229	Yes	[M-H]-	C22H38O12	2	(2R,3S,4S,5R,6S)-2-(hydroxymethyl)-6-[[(2S,3R,4R,5S,6S)-3,4,5-trihydroxy-6-[(2E,4S)-4-hydroxy-3,7-dimethylocta-2,6-dienoxy]oxan-2-yl]methoxy]oxane-3,4,5-triol	ND	In silico IntCov: 100 score 0.672	MSI3	Terpenoid derivatives	Terpenes	Secondary metabolism
LC_0819	0.59226	6.41e-11	ND	23	13.16	503.177	Yes	[M+HCOOH-H]-	C21H30O11	1	Eugenol O-[a-L-Arabinofuranosyl-(1->6)-b-D-glucopyranoside]	168537	In silico IntCov: 100 score 0.981	MSI3	Phenol derivatives	Phenolics	Secondary metabolism
LC_1478	0.29387	7e-11	ND	33	15.8	505.099	Yes	[M-H]-	C23H22O13	1	Tricin 7-glucuronide	188166	In silico IntCov: 100 score 1	MSI3	Flavonoids	Phenolics	Secondary metabolism
LC_4690	0.48594	7.81e-10	ND	171	8.21	519.209	No	[M-H]-	C23H36O13	0	Suspensolide D	ND	ND	MSI4	Terpenoid derivatives	Terpenes	Secondary metabolism
LC_1525	0.089029	2.12e-06	ND	36	16.06	521.129	No	[M-H]-	C24H26O13	1	5,2'-Dihydroxy-7,8,6'-trimethoxyflavanone 2'-O-glucuronide	184710	ND	MSI4	Flavonoids	Phenolics	Secondary metabolism
LC_1263	0.82098	5.86e-05	ND	44	14.72	529.134	No	[M-H]-	C26H26O12	1	Luteolin 7-O-β-D-glucoside-4'-(Z-2-methyl-2-butenoate)	85149	ND	MSI4	Flavonoids	Phenolics	Secondary metabolism
LC_4568	0.15834	0.0023889	ND	96	7.57	537.122	No	[M-H]-	C24H26O14	4	Limocitrol 3-glucoside	169107	ND	MSI4	Flavonoids	Phenolics	Secondary metabolism
LC_4257	0.098031	0.00056707	ND	122	5.63	541.157	No	[M-H]-	C24H30O14	1	(2R,3S,4S,5R,6S)-2-(hydroxymethyl)-6-[4-[2-hydroxy-4-[(2S,3R,4S,5S,6R)-3,4,5-trihydroxy-6-(hydroxymethyl)oxan-2-yl]oxyphenoxy]phenoxy]oxane-3,4,5-triol	ND	ND	MSI4	Phenol derivatives	Phenolics	Secondary metabolism
LC_4261	0.41494	7.27e-05	ND	93	5.72	543.172	Yes	[M-H]-	C24H32O14	0	7-[(2-O-beta-D-Galactopyranosyl-beta-D-rhamnopyranosyl)oxy]-5-hydroxy-3-methoxy-6,8-dimethyl-4H-1-benzopyran-4-one	ND	In silico IntCov: 100 score 1	MSI3	Phenol derivatives	Phenolics	Secondary metabolism
LC_0218	0.61294	0.00028469	ND	174	10.63	545.15	Yes	[M-H]-	ND	ND	ND	ND	ND	ND	ND	ND	ND
LC_1182	0.091406	0.00027684	ND	41	14.13	547.074	Yes	[M+HCOOH-H]-	C23H18O13	1	[5-(5-Ethoxycarbonyl-2,3-dihydroxyphenoxy)carbonyl-2,3-dihydroxyphenyl] 3,4,5-trihydroxybenzoate	ND	In silico IntCov: 24.208 score 1	MSI4	Phenol derivatives	Phenolics	Secondary metabolism
LC_2014	0.15808	1.05e-18	ND	38	18.54	553.214	No	[M-H]-	C23H38O15	1	ND	ND	ND	ND	ND	ND	ND
LC_1597	0.66058	8.71e-09	ND	68	16.98	557.187	No	[M-H]-	C25H34O14	0	Peujaponiside	ND	ND	MSI4	Phenol derivatives	Phenolics	Secondary metabolism
LC_1965	0.14255	0.00095578	ND	61	18.42	561.125	No	[M-H]-	C26H26O14	2	2'',4''-Di-O-acetylmearnsitrin	ND	ND	MSI4	Flavonoids	Phenolics	Secondary metabolism
LC_2061	0.00058588	0.0002853	196	139	19.12	579.209	No	[M-H]-	C28H36O13	1	(+)-7-epi-Syringaresinol 4'-glucoside	168616	ND	MSI4	Lignan derivatives	Phenolics	Secondary metabolism
LC_4975	0.4364	7.8e-19	ND	15	9.51	583.203	Yes	[M-H]-	C27H36O14	0	Lucidumoside C	66596	In silico IntCov: 91.136 score 0.819	MSI3	Terpenoid derivatives	Terpenes	Secondary metabolism
LC_3679	0.065937	1.11e-25	ND	126	26.18	587.193	Yes	[M-H]-	C33H32O10	1	2-[3-(4-Acetyloxy-3,5-dimethoxyphenyl)-4-(4-acetyloxy-2-methylphenyl)-6-ethyl-8-methyl-2-oxochromen-7-yl]acetic acid	ND	In silico IntCov: 96.2 score 1	MSI3	Neoflavonoids	Phenolics	Secondary metabolism
LC_3745	5.21e-07	1.86e-11	218	179	26.63	589.266	No	[M+HCOOH-H]-	C30H40O9	0	Physagulin F	168364	ND	MSI4	Steroid derivatives	Steroids	Primary metabolism
LC_3235	0.29048	0.00020537	ND	60	24.36	590.262	No	[M-H]-	ND	ND	ND	ND	ND	ND	ND	ND	ND
LC_2360	0.24326	8.15e-12	ND	168	20.28	617.282	No	[M-H]-	ND	ND	ND	ND	ND	ND	ND	ND	ND
LC_4894	0.048079	6.41e-07	216	35	8.92	653.137	Yes	[M-H]-	C28H30O18	1	Tamarixetin 5-glucoside-7-glucuronide	ND	In silico IntCov: 100 score 1	MSI3	Flavonoids	Phenolics	Secondary metabolism
LC_1340	0.61762	6.61e-08	ND	73	15.15	653.172	No	[M-H]-	C29H34O17	0	Limocitrin 3-rutinoside	191702	ND	MSI4	Flavonoids	Phenolics	Secondary metabolism
LC_1387	0.40298	0.00031463	ND	102	15.41	653.173	No	[M-H]-	C29H34O17	1	Spinacetin 3-rutinoside	192459	ND	MSI4	Flavonoids	Phenolics	Secondary metabolism
LC_1926	0.012226	2.64e-08	590	158	18.11	661.27	No	[M-H]-	ND	ND	ND	ND	ND	ND	ND	ND	ND
LC_1051	0.49106	1.99e-15	ND	24	13.91	663.193	Yes	[M-H]-	C31H36O16	0	Scutellarein 6,4'-dimethyl ether 7-(2'''-acetylrutinoside)	169275	In silico IntCov: 100 score 0.717	MSI3	Flavonoids	Phenolics	Secondary metabolism
LC_2022	0.64242	0.0024795	ND	101	18.44	675.136	No	[M-H]-	ND	ND	ND	ND	ND	ND	ND	ND	ND
LC_2023	0.92209	0.0053556	ND	84	18.44	677.151	Yes	[M-H]-	C34H30O15	0	3,4,5-Tricaffeoylquinic acid	139424	In silico IntCov: 100 score 0.999	MSI3	Cinnamic acid derivatives	Cinnamic acids	Secondary metabolism
LC_3365	0.0058779	6.34e-07	524	67	24.79	689.115	Yes	[M-H]-	C34H26O16	1	6,7,13,14-Tetrahydroxy-5,12-bis[2,3,4-trihydroxy-6-(2-methylpropanoyl)phenyl]-2,9-dioxatetracyclo[6.6.2.04,16.011,15]hexadeca-1(14),4(16),5,7,11(15),12-hexaene-3,10-dione	ND	In silico IntCov: 77.157 score 1	MSI3	Tannins	Phenolics	Secondary metabolism
LC_1217	0.17617	4.14e-09	ND	2	14.62	693.204	Yes	[M-H]-	C32H38O17	1	[(2R,3S,4R,5R)-4-hydroxy-2-[(E)-4-(4-hydroxy-3-methoxyphenyl)-2-oxobut-3-enoxy]-5-(hydroxymethyl)-2-[(2R,3R,4S,5S,6R)-3,4,5-trihydroxy-6-(hydroxymethyl)oxan-2-yl]oxyoxolan-3-yl] (E)-3-(4-hydroxy-3-methoxyphenyl)prop-2-enoate	ND	In silico IntCov: 100 score 1	MSI3	Fatty acyls	Fatty acyls	Primary metabolism
LC_1685	0.49836	2.47e-13	ND	140	16.8	707.313	No	[M-H]-	ND	ND	ND	ND	ND	ND	ND	ND	ND
LC_0741	0.030758	5.37e-06	570	87	12.74	709.199	No	[M-H]-	C32H38O18	0	Hermannioside B	69378	ND	MSI4	Flavonoids	Phenolics	Secondary metabolism
LC_1196	0.3226	2.56e-08	ND	51	14.48	723.215	Yes	[M-H]-	C33H40O18	1	[(2R,3S,4S,5S)-5-[(2R,3R,4S,5R,6R)-3,5-dihydroxy-4-[3-(4-hydroxy-3,5-dimethoxyphenyl)prop-2-enoyloxy]-6-(hydroxymethyl)oxan-2-yl]oxy-3,4-dihydroxy-5-(hydroxymethyl)oxolan-2-yl]methyl 3-(4-hydroxy-3-methoxyphenyl)prop-2-enoate	ND	In silico IntCov: 100 score 1	MSI3	Cinnamic acid derivatives	Cinnamic acids	Secondary metabolism
LC_3114	0.12479	4.88e-05	ND	42	23.86	727.263	Yes	[M-H]-	C37H44O15	3	[(1S,4S,7R,9S,10S,12R,16S)-4,12-diacetyloxy-15-hydroxy-10,14,20,20-tetramethyl-9-[(2-methylpropan-2-yl)oxycarbonyloxy]-11,18-dioxo-6,17,19-trioxapentacyclo[11.6.1.01,16.03,10.04,7]icos-13-en-2-yl] benzoate	ND	In silico IntCov: 85.601 score 1	MSI3	Benzenoid derivatives	Benzenoids	Secondary metabolism
LC_2723	0.15472	5.52e-06	ND	81	22.27	737.231	No	[M-H]-	ND	ND	ND	ND	ND	ND	ND	ND	ND
LC_0407	0.083982	2.81e-05	ND	64	11.42	739.208	No	[M-H]-	C33H40O19	0	Kaempferol 3-rhamninoside	185607	ND	MSI4	Flavonoids	Phenolics	Secondary metabolism
LC_1167	0.25313	4.16e-06	ND	149	14.34	753.226	Yes	[M-H]-	C34H42O19	1	[(2R,3R,4S,5S,6R)-4,5-dihydroxy-6-(hydroxymethyl)-2-[[(2R,3S,4S,5S,6S)-3,4,5-trihydroxy-6-[3-(4-hydroxy-3,5-dimethoxyphenyl)prop-2-enoyloxy]oxan-2-yl]methoxy]oxan-3-yl] 3-(4-hydroxy-3,5-dimethoxyphenyl)prop-2-enoate	ND	In silico IntCov: 100 score 1	MSI3	Cinnamic acid derivatives	Cinnamic acids	Secondary metabolism
LC_2724	0.18827	2.33e-08	ND	30	22.27	739.246	Yes	[M-H]-	C34H44O18	1	[(2R,3R,4R,5R,6R)-6-[2-(3,4-dihydroxyphenyl)ethoxy]-5-hydroxy-4-[(2S,3R,4R,5R,6S)-3,4,5-trihydroxy-6-methyloxan-2-yl]oxy-2-[[(2R,3R,4S,5S)-3,4,5-trihydroxyoxan-2-yl]methyl]oxan-3-yl] 3-(3,4-dihydroxyphenyl)prop-2-enoate	ND	ND	MSI4	Cinnamic acid derivatives	Cinnamic acids	Secondary metabolism
LC_0152	0.28728	6.33e-05	ND	153	10.44	583.167	No	[M-H]-	C26H32O15	1	3-hydroxyphloretin 2'-O-xylosylglucoside	88354	ND	MSI4	Flavonoids	Phenolics	Secondary metabolism
LC_0204	0.014443	0.035357	426	163	10.63	375.103	No	[M-H]-	ND	ND	ND	ND	ND	ND	ND	ND	ND
LC_0231	0.24688	0.0021462	ND	147	10.76	688.163	No	[M-H]-	C42H27NO9	2	4-[5,6-bis(1,3-benzodioxol-5-yl)-1,3,8-trioxo-4,7-diphenyl-1,3,3a,4,7,7a-hexahydro-2H-4,7-methanoisoindol-2-yl]benzoic acid	ND	ND	MSI4	Nitrogen compound derivatives	Nitrogen compounds	Secondary metabolism
LC_0571	0.69048	3.2e-08	ND	92	12.16	581.189	No	[M-H]-	C27H34O14	3	Naringin dihydrochalcone	ND	ND	MSI4	Flavonoids	Phenolics	Secondary metabolism
LC_1090	0.18531	7.6e-14	ND	133	14.26	307.118	No	[M-H]-	C16H20O6	1	Ajafin	ND	ND	MSI4	Terpenoid derivatives	Terpenes	Secondary metabolism
LC_1188	0.33662	5.92e-18	ND	129	14.68	439.233	Yes	[M-H]-	C23H36O8	2	[(2S,3S,4R,5R,6S)-3,4,5-trihydroxy-6-[(1R,2E,10R)-3-methyl-7-methylidene-6-oxo-10-propan-2-ylcyclodec-2-en-1-yl]oxyoxan-2-yl]methyl acetate	ND	In silico IntCov: 100 score 1	MSI3	Terpenoid derivatives	Terpenes	Secondary metabolism
LC_1221	0.39517	3.09e-05	ND	162	14.84	715.186	No	[M-H]-	ND	ND	ND	ND	ND	ND	ND	ND	ND
LC_1512	0.72454	0.013897	ND	128	16.17	477.139	No	[M-H]-	ND	ND	ND	ND	ND	ND	ND	ND	ND
LC_1560	0.27437	2.61e-05	ND	124	16.43	435.127	No	[M-H]-	ND	ND	ND	ND	ND	ND	ND	ND	ND
LC_1571	0.064705	7.38e-14	ND	150	16.45	493.229	No	[M-H]-	C22H38O12	2	Rhodioloside B	ND	ND	MSI4	Terpenoid derivatives	Terpenes	Secondary metabolism
LC_1831	0.27391	5.88e-11	ND	164	17.65	491.213	No	[M-H]-	C22H36O12	1	Jasminoside I	ND	ND	MSI4	Carbohydrate derivatives	Carbohydrates	Primary metabolism
LC_1836	0.051526	0.016857	ND	134	17.68	471.13	No	[M-H]-	C24H24O10	1	Formononetin 7-O-(6''-acetylglcoside)	173144	ND	MSI4	Flavonoids	Phenolics	Secondary metabolism
LC_1958	0.86893	9.94e-07	ND	108	18.51	348.07	No	[M-H]-	ND	ND	ND	ND	ND	ND	ND	ND	ND
LC_2024	0.88635	0.0039627	ND	144	18.73	673.119	No	[M-H]-	C34H26O15	1	4-[1-[2,2-Bis(4-carboxyphenoxy)propanoyloxy]-2-(4-carboxyphenoxy)-1-oxopropan-2-yl]oxybenzoic acid	ND	ND	MSI4	Benzenoid derivatives	Benzenoids	Secondary metabolism
LC_2331	0.071503	2.09e-06	ND	77	20.29	313.035	No	[M-H]-	C16H10O7	2	Wedelolactone	10037	ND	MSI4	Flavonoids	Phenolics	Secondary metabolism
LC_2519	0.44724	0.0027828	ND	83	21.49	349.124	No	[M-H]-	ND	ND	ND	ND	ND	ND	ND	ND	ND
LC_2599	0.10125	0.0072081	ND	183	21.87	671.27	No	[M-H]-	C35H44O13	2	Ixerin Q	ND	ND	MSI4	Terpenoid derivatives	Terpenes	Secondary metabolism
LC_2633	0.25633	3.65e-07	ND	95	22.09	362.086	No	[M-H]-	C21H17NO3S	1	5-(4-Methoxyphenyl)pyrrolo[2,1-d][1,5]benzothiazepin-4-ol acetate	ND	ND	MSI4	Sulfur compound derivatives	Sulfur compounds	Secondary metabolism
LC_2902	0.0040637	1.35e-07	381	106	22.99	445.15	No	[M-H]-	C23H26O9	1	5-hydroxy-7,8-dimethoxyflavanone 5-rhamnoside	139486	ND	MSI4	Flavonoids	Phenolics	Secondary metabolism
LC_3076	0.3845	0.030392	ND	154	23.78	669.253	No	[M-H]-	ND	ND	ND	ND	ND	ND	ND	ND	ND
LC_4189	0.27227	0.033706	ND	48	5.39	345.119	No	[M-H]-	C15H22O9	2	1-(3-Hydroxy-4-Methoxyphenyl)-1,2-ethanediol 3'-O-b-D-glucoside	168852	ND	MSI4	Phenol derivatives	Phenolics	Secondary metabolism
LC_4287	0.61284	0.0083053	ND	28	5.99	543.172	No	[M-H]-	C24H32O14	1	7-[(2-O-beta-D-Galactopyranosyl-beta-D-rhamnopyranosyl)oxy]-5-hydroxy-3-methoxy-6,8-dimethyl-4H-1-benzopyran-4-one	ND	ND	MSI4	Phenol derivatives	Phenolics	Secondary metabolism
LC_4309	0.25661	0.00019015	ND	27	6.11	511.146	No	[M-H]-	C23H28O13	1	1-O-3,4-dimethoxy-5-hydroxyphenyl-(6-O-3,5-dimethoxygalloyl)-β-D-glucopyranoside	67505	ND	MSI4	Tannins	Phenolics	Secondary metabolism
LC_4348	0.11924	0.00072278	ND	100	6.33	399.093	No	[M-H]-	C17H20O11	1	Linderofruticoside A	ND	ND	MSI4	Carbohydrate derivatives	Carbohydrates	Primary metabolism
LC_4630	0.20358	0.0014201	ND	180	7.97	459.151	No	[M-H]-	C20H28O12	1	Methyl salicylate O-[rhamnosyl-(1->6)-glucoside]	168141	ND	MSI4	Phenol derivatives	Phenolics	Secondary metabolism
LC_4790	0.38022	0.011615	ND	16	8.74	159.081	No	[M-H]-	C11H12O	2	2-Phenyl-2-pentenal	188775	ND	MSI4	Benzenoid derivatives	Benzenoids	Secondary metabolism
LC_4989	0.055954	3.15e-13	ND	172	9.66	675.117	No	[M-H]-	ND	ND	ND	ND	ND	ND	ND	ND	ND

## Sheet: Table S6
Table S6_Ranking of LC-MS features predicting maternal genotypes
VarID	Presence in best models C1	Presence in best models C2	Presence in best models C3	Presence in best models C4	Sum	Rank
LC_1233	268	500	113	63	944	1
LC_1217	42	394	443	34	913	2
LC_2555	10	445	394	31	880	3
LC_0750	26	426	163	216	831	4
LC_4289	26	113	255	425	819	5
LC_0155	10	438	315	39	802	6
LC_4832	10	343	23	408	784	7
LC_2744	39	329	30	381	779	8
LC_4758	15	379	9	375	778	9
LC_4179	22	412	10	333	777	10
LC_0352	14	467	242	50	773	11
LC_4674	14	450	248	53	765	12
LC_2661	389	22	304	48	763	13
LC_2563	20	386	339	15	760	14
LC_4975	257	466	26	10	759	15
LC_4790	366	19	325	18	728	16
LC_2211	290	93	73	261	717	17
LC_2619	486	13	74	141	714	18
LC_4629	100	16	426	165	707	19
LC_4970	20	360	261	60	701	20
LC_4557	463	116	7	114	700	21
LC_0657	34	29	372	262	697	22
LC_0819	76	481	20	115	692	23
LC_1051	6	334	335	14	689	24
LC_1784	389	42	143	112	686	25
LC_1442	66	11	170	431	678	26
LC_4309	327	22	15	312	676	27
LC_4287	30	140	170	331	671	28
LC_1638	304	96	45	220	665	29
LC_2724	189	140	131	205	665	30
LC_0301	9	132	71	446	658	31
LC_2616	247	314	44	45	650	32
LC_1478	67	235	54	285	641	33
LC_2152	12	319	286	24	641	34
LC_4894	9	389	141	101	640	35
LC_1525	121	28	129	359	637	36
LC_4209	18	82	78	459	637	37
LC_2014	109	271	56	195	631	38
LC_1505	75	363	173	20	631	39
LC_3154	30	95	28	470	623	40
LC_1182	302	21	17	279	619	41
LC_3114	361	12	7	237	617	42
LC_1730	276	7	7	325	615	43
LC_1263	350	85	35	142	612	44
LC_1646	168	381	40	14	603	45
LC_4178	40	235	32	295	602	46
LC_1731	86	113	16	379	594	47
LC_4189	9	18	297	265	589	48
LC_2032	130	93	176	188	587	49
LC_3434	6	411	76	93	586	50
LC_1196	122	36	416	11	585	51
LC_0085	85	57	15	425	582	52
LC_4095	346	207	11	16	580	53
LC_1266	269	239	27	45	580	54
LC_3533	13	38	447	81	579	55
LC_0364	64	11	84	416	575	56
LC_4401	21	401	21	131	574	57
LC_4624	373	167	11	16	567	58
LC_0422	178	18	356	15	567	59
LC_3235	14	19	318	214	565	60
LC_1965	52	425	37	47	561	61
LC_4217	13	15	216	316	560	62
LC_0037	12	21	361	166	560	63
LC_0407	12	412	62	74	560	64
LC_3249	6	24	108	420	558	65
LC_2188	11	341	149	56	557	66
LC_3365	63	205	36	249	553	67
LC_1597	30	13	397	113	553	68
LC_4707	128	21	381	21	551	69
LC_4979	31	23	101	396	551	70
LC_3509	8	390	40	113	551	71
LC_4945	70	24	413	41	548	72
LC_1340	416	58	16	54	544	73
LC_2725	158	216	80	89	543	74
LC_0537	41	211	259	32	543	75
LC_2364	261	46	130	105	542	76
LC_2331	5	16	381	140	542	77
LC_3961	33	258	227	21	539	78
LC_1801	32	297	14	194	537	79
LC_3248	7	57	62	411	537	80
LC_2723	144	110	95	186	535	81
LC_3102	13	302	18	202	535	82
LC_2519	15	323	36	159	533	83
LC_2023	34	8	165	324	531	84
LC_4814	83	14	368	64	529	85
LC_0147	13	10	266	240	529	86
LC_0741	61	189	228	50	528	87
LC_0309	50	251	119	105	525	88
LC_1624	432	24	41	24	521	89
LC_0272	250	251	7	9	517	90
LC_2257	69	25	48	375	517	91
LC_0571	381	83	32	20	516	92
LC_4261	8	57	106	345	516	93
LC_1576	449	43	16	7	515	94
LC_2633	282	34	125	74	515	95
LC_4568	21	232	15	245	513	96
LC_3680	19	379	30	85	513	97
LC_2554	18	286	195	12	511	98
LC_4106	61	358	10	80	509	99
LC_4348	117	331	51	9	508	100
LC_2022	19	17	268	202	506	101
LC_1387	388	22	24	71	505	102
LC_4907	35	377	45	46	503	103
LC_4866	38	13	338	113	502	104
LC_0582	76	87	193	144	500	105
LC_2902	15	41	18	424	498	106
LC_4041	11	13	217	257	498	107
LC_1958	316	22	6	153	497	108
LC_2719	177	141	63	114	495	109
LC_1362	406	13	30	43	492	110
LC_1473	35	41	8	407	491	111
LC_4034	289	12	10	179	490	112
LC_0339	347	26	74	41	488	113
LC_2243	37	15	417	18	487	114
LC_2503	34	19	35	399	487	115
LC_2387	18	83	20	366	487	116
LC_2191	13	57	83	334	487	117
LC_1874	18	20	372	76	486	118
LC_3743	11	303	118	54	486	119
LC_0371	187	4	6	287	484	120
LC_1537	22	28	16	415	481	121
LC_4257	11	51	116	303	481	122
LC_2147	42	10	33	395	480	123
LC_1560	34	31	42	371	478	124
LC_3458	72	340	49	13	474	125
LC_3679	403	20	24	26	473	126
LC_2632	333	7	36	97	473	127
LC_1512	358	38	55	20	471	128
LC_1188	49	11	312	99	471	129
LC_4636	73	370	14	9	466	130
LC_0143	383	19	51	8	461	131
LC_1815	100	246	23	92	461	132
LC_1090	381	48	19	11	459	133
LC_1836	9	132	296	21	458	134
LC_3856	378	15	54	10	457	135
LC_2966	164	185	43	65	457	136
LC_0464	77	187	113	80	457	137
LC_4605	7	32	93	325	457	138
LC_2061	34	337	65	20	456	139
LC_1685	28	63	349	16	456	140
LC_1244	30	14	374	37	455	141
LC_0140	87	17	324	25	453	142
LC_4966	68	84	197	103	452	143
LC_2024	18	18	242	174	452	144
LC_4752	18	12	261	161	452	145
LC_2301	16	8	374	53	451	146
LC_0231	266	73	49	62	450	147
LC_3872	20	274	142	14	450	148
LC_1167	51	32	347	16	446	149
LC_1571	27	13	378	28	446	150
LC_3361	25	12	381	28	446	151
LC_4125	9	72	25	340	446	152
LC_0152	363	27	9	46	445	153
LC_3076	34	13	362	36	445	154
LC_0129	16	10	161	257	444	155
LC_4033	159	137	82	65	443	156
LC_4785	14	92	322	14	442	157
LC_1926	348	27	31	35	441	158
LC_0236	29	6	53	353	441	159
LC_1251	6	15	297	123	441	160
LC_4653	31	309	9	91	440	161
LC_1221	42	197	149	51	439	162
LC_0204	41	21	354	22	438	163
LC_1831	30	14	27	367	438	164
LC_4322	129	30	10	268	437	165
LC_2569	76	168	82	110	436	166
LC_3946	22	170	220	24	436	167
LC_2360	30	61	334	10	435	168
LC_1558	17	32	48	338	435	169
LC_1590	299	107	19	9	434	170
LC_4690	58	228	118	30	434	171
LC_4989	21	341	16	56	434	172
LC_4990	212	16	17	188	433	173
LC_0218	76	167	36	153	432	174
LC_4731	16	251	157	8	432	175
LC_0520	20	15	383	13	431	176
LC_1845	290	107	11	22	430	177
LC_0685	151	84	65	130	430	178
LC_3745	333	51	11	34	429	179
LC_4630	55	11	327	36	429	180
LC_3726	283	37	10	98	428	181
LC_2786	31	253	12	132	428	182
LC_2599	92	25	246	64	427	183
LC_1540	6	13	333	75	427	184
LC_2426	59	54	10	303	426	185
LC_3384	353	10	45	17	425	186
LC_4582	25	15	358	27	425	187
LC_0864	25	53	310	35	423	188
LC_3424	357	13	34	18	422	189
LC_1860	30	20	352	20	422	190
LC_1458	335	55	8	21	419	191
LC_1092	32	197	169	20	418	192
LC_4903	331	12	58	15	416	193
LC_0052	31	258	12	114	415	194
LC_2359	15	13	274	113	415	195
LC_2085	33	73	298	10	414	196
LC_2361	247	7	146	13	413	197
LC_2003	342	14	45	11	412	198
LC_0381	18	12	89	293	412	199
LC_0400	13	66	284	48	411	200
LC_2961	6	67	6	332	411	201
LC_2527	38	17	300	55	410	202
LC_1289	34	156	181	38	409	203
LC_4878	15	13	324	57	409	204
LC_4717	221	136	23	27	407	205
LC_1033	21	16	334	36	407	206
LC_1559	14	31	50	311	406	207
LC_2908	147	10	14	234	405	208
LC_2449	10	13	120	262	405	209
LC_3567	10	26	24	345	405	210
LC_4114	274	15	69	46	404	211
LC_3736	236	40	94	34	404	212
LC_2049	182	56	43	123	404	213
LC_0013	13	97	37	257	404	214
LC_0539	303	15	59	26	403	215
LC_2155	204	14	20	165	403	216
LC_0623	13	168	212	10	403	217
LC_1530	11	184	160	47	402	218
LC_1997	16	13	83	289	401	219
LC_1810	63	23	23	291	400	220
LC_4218	28	18	270	84	400	221
LC_4438	284	10	65	40	399	222
LC_4144	239	120	16	24	399	223
LC_4911	332	21	20	25	398	224
LC_2651	325	26	36	11	398	225
LC_2745	13	266	12	107	398	226
LC_3040	212	15	148	22	397	227
LC_1643	167	176	34	20	397	228
LC_1775	63	27	289	18	397	229
LC_1936	156	33	16	191	396	230
LC_3794	364	15	7	9	395	231
LC_3197	266	10	50	69	395	232
LC_2088	260	15	49	71	395	233
LC_2382	226	19	20	130	395	234
LC_1623	173	8	11	203	395	235
LC_4164	10	10	100	275	395	236
LC_0799	36	5	328	25	394	237
LC_4485	21	64	285	24	394	238
LC_1563	262	6	14	110	392	239
LC_1561	58	87	20	226	391	240
LC_4035	181	12	10	187	390	241
LC_1097	263	81	13	32	389	242
LC_4249	14	132	8	235	389	243
LC_4419	301	16	62	8	387	244
LC_2856	91	122	70	103	386	245
LC_2251	57	221	102	6	386	246
LC_0637	36	86	248	16	386	247
LC_4468	21	200	154	11	386	248
LC_4198	18	199	25	144	386	249
LC_3744	337	20	20	8	385	250
LC_2313	22	98	254	11	385	251
LC_0941	279	38	18	49	384	252
LC_3503	10	167	201	5	383	253
LC_1587	239	13	15	115	382	254
LC_0902	307	30	28	16	381	255
LC_2679	66	44	254	17	381	256
LC_2432	166	18	156	40	380	257
LC_2760	25	61	282	12	380	258
LC_0855	291	20	34	34	379	259
LC_2380	253	16	78	32	379	260
LC_1721	114	21	16	228	379	261
LC_1791	54	22	295	8	379	262
LC_0399	13	97	257	12	379	263
LC_0211	7	14	81	277	379	264
LC_2229	34	157	20	167	378	265
LC_3377	28	25	24	301	378	266
LC_1934	10	7	313	48	378	267
LC_2205	314	22	9	32	377	268
LC_3563	18	12	319	28	377	269
LC_4764	157	173	26	20	376	270
LC_2418	50	88	23	214	375	271
LC_4761	14	83	270	8	375	272
LC_4084	99	95	35	145	374	273
LC_2757	19	139	201	15	374	274
LC_2452	12	252	91	19	374	275
LC_4523	246	55	11	61	373	276
LC_2657	290	18	39	25	372	277
LC_1131	261	10	16	85	372	278
LC_1708	248	27	11	86	372	279
LC_4643	288	10	29	43	370	280
LC_0239	151	12	37	169	369	281
LC_1993	98	15	9	247	369	282
LC_4982	44	29	285	11	369	283
LC_1212	17	223	18	111	369	284
LC_1388	32	148	22	164	366	285
LC_1787	288	31	15	31	365	286
LC_1053	147	13	10	195	365	287
LC_3172	52	256	12	45	365	288
LC_2422	39	98	24	204	365	289
LC_1933	18	9	305	33	365	290
LC_1318	60	246	9	49	364	291
LC_1566	37	39	16	271	363	292
LC_1654	7	8	299	49	363	293
LC_2212	281	39	12	30	362	294
LC_0232	266	30	31	35	362	295
LC_4113	26	47	129	160	362	296
LC_4560	91	199	16	55	361	297
LC_3465	9	25	23	304	361	298
LC_4293	11	42	283	23	359	299
LC_4641	300	29	20	9	358	300
LC_0982	128	195	16	19	358	301
LC_3182	279	55	18	5	357	302
LC_1410	46	6	292	13	357	303
LC_4306	18	25	288	26	357	304
LC_3294	16	7	291	43	357	305
LC_1925	10	34	14	298	356	306
LC_0653	8	21	314	13	356	307
LC_0606	303	21	10	21	355	308
LC_1706	149	26	27	153	355	309
LC_0979	73	7	20	255	355	310
LC_4561	35	60	252	8	355	311
LC_0311	10	223	20	102	355	312
LC_1415	24	22	20	288	354	313
LC_0529	13	161	169	11	354	314
LC_2848	43	14	280	16	353	315
LC_4544	24	76	245	8	353	316
LC_4447	7	10	290	46	353	317
LC_3068	258	51	25	18	352	318
LC_1003	56	244	14	38	352	319
LC_4666	34	260	7	51	352	320
LC_0556	18	39	123	172	352	321
LC_0206	13	22	274	43	352	322
LC_2631	7	9	214	122	352	323
LC_2314	28	64	249	10	351	324
LC_3554	13	25	21	292	351	325
LC_2514	278	28	35	8	349	326
LC_1866	212	43	14	80	349	327
LC_3769	200	34	35	80	349	328
LC_1720	123	74	118	34	349	329
LC_4216	12	54	21	262	349	330
LC_1547	169	95	33	51	348	331
LC_0577	34	28	7	279	348	332
LC_1050	21	16	34	277	348	333
LC_2809	17	25	22	284	348	334
LC_4139	81	32	9	225	347	335
LC_2008	31	60	247	9	347	336
LC_2453	7	209	98	33	347	337
LC_1960	250	12	9	75	346	338
LC_2840	13	42	282	9	346	339
LC_1363	145	158	19	23	345	340
LC_0415	13	12	127	193	345	341
LC_4312	172	18	8	146	344	342
LC_1554	47	7	272	17	343	343
LC_3772	48	70	15	209	342	344
LC_1963	208	20	5	108	341	345
LC_4228	197	6	4	134	341	346
LC_1455	36	45	126	134	341	347
LC_3456	21	13	27	280	341	348
LC_3052	7	79	243	12	341	349
LC_4053	40	40	17	243	340	350
LC_3705	250	43	16	30	339	351
LC_1732	217	25	15	82	339	352
LC_2289	205	35	12	87	339	353
LC_0325	13	11	44	271	339	354
LC_4325	10	246	35	48	339	355
LC_0029	91	29	32	186	338	356
LC_4058	8	133	7	190	338	357
LC_0977	44	21	11	261	337	358
LC_3462	15	37	147	138	337	359
LC_4858	5	16	213	103	337	360
LC_0824	268	25	33	10	336	361
LC_1612	29	14	279	14	336	362
LC_1038	15	11	248	62	336	363
LC_0150	10	22	246	57	335	364
LC_4642	7	20	38	270	335	365
LC_1777	259	14	11	50	334	366
LC_1593	36	36	15	247	334	367
LC_0525	13	177	138	6	334	368
LC_1086	133	169	18	13	333	369
LC_0574	44	236	38	15	333	370
LC_3023	80	131	34	87	332	371
LC_2074	38	98	177	19	332	372
LC_2496	157	23	121	30	331	373
LC_0610	28	128	141	34	331	374
LC_3168	253	22	18	37	330	375
LC_4562	53	218	11	48	330	376
LC_3020	17	15	72	226	330	377
LC_2638	74	46	129	80	329	378
LC_1085	51	59	17	202	329	379
LC_4378	43	15	11	260	329	380
LC_2951	30	40	173	86	329	381
LC_3419	262	23	15	28	328	382
LC_1424	240	53	26	9	328	383
LC_1908	118	189	7	14	328	384
LC_0434	79	222	17	10	328	385
LC_2090	265	12	24	26	327	386
LC_0718	249	9	60	9	327	387
LC_3834	58	107	42	120	327	388
LC_0071	27	46	37	217	327	389
LC_4474	17	94	8	208	327	390
LC_3325	275	12	25	14	326	391
LC_4976	250	36	10	30	326	392
LC_2565	13	216	59	38	326	393
LC_0387	263	16	21	25	325	394
LC_2017	50	58	133	84	325	395
LC_2325	46	38	215	26	325	396
LC_4521	25	10	105	185	325	397
LC_0334	33	70	9	212	324	398
LC_0561	27	227	18	52	324	399
LC_2227	169	20	56	78	323	400
LC_0545	24	236	53	10	323	401
LC_2728	82	6	15	219	322	402
LC_0183	16	185	48	73	322	403
LC_4751	258	12	26	25	321	404
LC_4225	23	217	45	36	321	405
LC_1360	15	125	20	161	321	406
LC_4056	7	9	133	172	321	407
LC_1178	139	28	39	114	320	408
LC_1142	98	23	23	176	320	409
LC_3505	8	9	70	233	320	410
LC_4024	259	5	24	31	319	411
LC_0171	232	39	16	32	319	412
LC_2678	21	126	159	13	319	413
LC_3432	246	19	23	30	318	414
LC_1231	80	46	150	42	318	415
LC_0137	25	14	178	101	318	416
LC_4345	73	61	98	85	317	417
LC_2933	21	8	21	266	316	418
LC_2437	76	12	6	221	315	419
LC_0419	67	43	15	190	315	420
LC_2589	20	18	240	37	315	421
LC_4939	86	150	27	51	314	422
LC_4382	57	7	12	238	314	423
LC_4060	56	12	228	18	314	424
LC_1670	19	171	9	115	314	425
LC_2319	18	19	236	41	314	426
LC_0320	72	5	223	13	313	427
LC_2587	41	13	251	8	313	428
LC_4637	36	8	233	36	313	429
LC_4263	27	6	33	247	313	430
LC_0583	22	160	114	17	313	431
LC_4118	22	20	25	246	313	432
LC_1312	12	24	90	187	313	433
LC_0225	219	62	11	20	312	434
LC_3163	101	162	11	38	312	435
LC_1842	99	23	59	131	312	436
LC_4584	22	7	262	21	312	437
LC_4700	11	34	250	17	312	438
LC_2163	9	89	20	194	312	439
LC_1143	122	26	42	121	311	440
LC_2600	195	4	4	107	310	441
LC_4221	55	12	23	220	310	442
LC_1760	27	173	20	90	310	443
LC_3427	17	76	143	74	310	444
LC_0101	232	25	21	31	309	445
LC_2158	221	41	29	18	309	446
LC_0151	40	115	105	49	309	447
LC_4366	254	22	13	19	308	448
LC_4184	173	4	7	124	308	449
LC_4586	42	92	121	53	308	450
LC_4757	24	9	41	234	308	451
LC_2070	14	14	35	245	308	452
LC_0747	10	40	127	131	308	453
LC_0413	202	31	13	61	307	454
LC_2912	7	51	5	244	307	455
LC_0746	178	12	17	99	306	456
LC_1541	61	15	212	17	305	457
LC_3624	15	5	249	36	305	458
LC_4223	129	39	102	34	304	459
LC_4696	30	28	229	17	304	460
LC_0999	16	43	34	211	304	461
LC_1919	11	15	34	244	304	462
LC_3831	251	12	30	10	303	463
LC_2240	114	55	40	94	303	464
LC_3331	16	4	249	34	303	465
LC_1479	10	185	13	95	303	466
LC_3768	111	9	21	161	302	467
LC_1562	22	50	31	199	302	468
LC_2177	9	14	24	255	302	469
LC_4381	40	22	6	233	301	470
LC_2292	38	13	174	75	300	471
LC_3259	18	12	13	257	300	472
LC_1986	8	43	26	223	300	473
LC_0276	189	70	9	31	299	474
LC_1738	110	27	22	140	299	475
LC_4199	91	45	16	147	299	476
LC_0166	74	40	37	148	299	477
LC_0598	56	15	215	13	299	478
LC_4239	24	197	8	70	299	479
LC_0307	17	210	36	36	299	480
LC_4780	14	11	149	125	299	481
LC_3209	228	26	37	7	298	482
LC_1941	146	23	38	91	298	483
LC_1522	119	11	22	146	298	484
LC_1389	17	7	52	222	298	485
LC_4916	15	17	41	225	298	486
LC_4208	8	34	14	242	298	487
LC_0666	180	88	20	9	297	488
LC_4479	71	58	137	31	297	489
LC_2484	16	253	20	8	297	490
LC_2604	253	12	14	16	295	491
LC_3658	233	17	5	40	295	492
LC_1902	40	13	17	225	295	493
LC_2179	43	138	93	20	294	494
LC_0431	8	16	251	19	294	495
LC_1828	192	43	47	11	293	496
LC_2749	108	157	16	12	293	497
LC_4797	17	8	34	234	293	498
LC_2458	10	185	54	44	293	499
LC_2377	9	168	11	105	293	500
LC_4980	43	15	222	12	292	501
LC_2073	28	194	52	18	292	502
LC_1159	15	167	11	99	292	503
LC_4063	14	218	35	25	292	504
LC_4405	235	9	22	25	291	505
LC_4197	180	22	12	77	291	506
LC_4926	20	13	238	20	291	507
LC_0517	17	61	138	75	291	508
LC_4786	16	164	98	13	291	509
LC_3009	13	8	124	146	291	510
LC_0681	10	5	53	223	291	511
LC_0338	9	21	244	17	291	512
LC_4581	236	24	16	14	290	513
LC_2396	210	20	44	16	290	514
LC_1140	167	43	64	16	290	515
LC_4983	80	184	10	16	290	516
LC_4874	59	11	27	193	290	517
LC_3310	216	8	46	19	289	518
LC_1383	94	38	58	99	289	519
LC_1678	29	136	77	47	289	520
LC_3146	20	18	12	239	289	521
LC_1267	19	51	167	52	289	522
LC_4699	15	66	189	19	289	523
LC_3252	11	32	21	225	289	524
LC_4779	8	176	32	73	289	525
LC_3315	228	19	16	25	288	526
LC_3414	97	70	42	78	287	527
LC_4175	42	28	72	145	287	528
LC_1432	22	16	12	237	287	529
LC_4470	15	189	43	40	287	530
LC_1915	11	131	124	21	287	531
LC_2928	112	17	14	143	286	532
LC_0353	98	32	30	126	286	533
LC_4936	74	168	9	35	286	534
LC_4902	46	205	24	11	286	535
LC_0061	33	113	22	118	286	536
LC_0780	24	21	40	201	286	537
LC_2161	24	88	24	150	286	538
LC_3191	11	56	16	203	286	539
LC_2772	222	9	45	9	285	540
LC_0893	139	10	11	125	285	541
LC_0028	83	11	24	167	285	542
LC_2200	67	18	190	10	285	543
LC_2921	58	40	98	89	285	544
LC_1158	46	7	16	216	285	545
LC_0823	23	36	209	16	284	546
LC_2329	21	13	10	240	284	547
LC_0378	15	5	17	247	284	548
LC_4038	121	9	143	10	283	549
LC_0722	112	13	20	138	283	550
LC_0674	26	9	221	27	283	551
LC_1370	26	103	136	18	283	552
LC_4547	24	21	149	89	283	553
LC_4483	54	17	195	16	282	554
LC_2365	48	27	176	30	281	555
LC_2747	41	54	17	169	281	556
LC_0600	36	32	201	12	281	557
LC_3511	25	41	7	208	281	558
LC_0403	21	36	97	127	281	559
LC_3915	21	9	129	122	281	560
LC_2405	182	11	70	17	280	561
LC_1879	163	67	32	18	280	562
LC_2082	76	134	53	17	280	563
LC_0615	12	144	37	87	280	564
LC_4762	12	12	150	106	280	565
LC_2300	197	70	7	5	279	566
LC_2669	89	11	13	166	279	567
LC_2146	59	7	193	20	279	568
LC_0099	28	79	7	165	279	569
LC_1746	23	38	8	210	279	570
LC_2868	49	8	199	22	278	571
LC_1336	225	18	21	13	277	572
LC_2297	219	15	5	38	277	573
LC_3737	168	53	20	36	277	574
LC_4603	94	19	14	150	277	575
LC_1338	9	204	42	22	277	576
LC_2806	6	41	6	224	277	577
LC_0469	225	9	13	29	276	578
LC_2039	199	26	26	25	276	579
LC_2363	186	11	68	11	276	580
LC_0918	83	23	44	126	276	581
LC_1398	6	36	223	11	276	582
LC_4327	198	14	36	27	275	583
LC_2677	23	57	181	14	275	584
LC_4380	23	13	97	142	275	585
LC_3122	14	12	228	21	275	586
LC_2455	9	164	44	58	275	587
LC_1862	59	42	111	62	274	588
LC_1790	48	18	193	15	274	589
LC_4428	42	66	39	127	274	590
LC_2005	38	105	93	38	274	591
LC_2349	16	159	17	82	274	592
LC_2241	7	14	39	214	274	593
LC_4104	184	11	47	31	273	594
LC_1615	145	101	19	8	273	595
LC_4336	34	11	213	15	273	596
LC_2672	30	65	170	8	273	597
LC_4887	25	14	13	221	273	598
LC_0397	19	164	40	50	273	599
LC_2649	17	13	217	26	273	600
LC_2113	11	221	12	29	273	601
LC_2430	7	29	33	204	273	602
LC_2239	194	27	33	18	272	603
LC_0673	121	116	18	17	272	604
LC_1170	120	24	31	97	272	605
LC_2690	114	5	5	148	272	606
LC_0611	102	93	34	43	272	607
LC_2927	12	56	16	188	272	608
LC_0955	217	20	10	24	271	609
LC_4899	211	6	17	37	271	610
LC_4706	179	16	61	15	271	611
LC_2367	97	29	100	45	271	612
LC_2984	24	21	7	219	271	613
LC_2768	219	14	7	30	270	614
LC_4174	214	7	10	39	270	615
LC_0973	101	12	13	144	270	616
LC_0350	49	47	34	140	270	617
LC_2855	42	46	96	86	270	618
LC_4821	41	83	66	80	270	619
LC_0103	40	51	123	56	270	620
LC_1498	31	156	69	14	270	621
LC_4574	26	11	89	144	270	622
LC_2844	24	4	219	23	270	623
LC_3818	24	20	7	219	270	624
LC_1596	44	20	190	15	269	625
LC_0304	13	52	185	19	269	626
LC_1492	13	29	12	215	269	627
LC_3381	219	23	11	15	268	628
LC_0436	62	15	11	180	268	629
LC_1704	50	13	36	169	268	630
LC_4914	47	17	189	15	268	631
LC_4943	15	19	105	129	268	632
LC_0629	193	33	14	27	267	633
LC_3080	164	30	60	13	267	634
LC_1700	102	12	7	146	267	635
LC_1322	16	24	185	42	267	636
LC_4583	16	33	207	11	267	637
LC_3683	120	48	37	61	266	638
LC_1982	92	12	146	16	266	639
LC_2156	57	65	52	92	266	640
LC_3966	52	47	142	25	266	641
LC_1621	37	147	67	15	266	642
LC_4246	26	199	10	31	266	643
LC_1703	20	10	94	142	266	644
LC_4453	17	187	46	16	266	645
LC_4011	12	7	220	27	266	646
LC_1216	9	168	51	38	266	647
LC_3279	204	25	26	10	265	648
LC_0544	97	140	15	13	265	649
LC_1536	136	21	25	82	264	650
LC_1855	37	36	17	174	264	651
LC_2884	23	41	114	86	264	652
LC_1475	5	8	229	22	264	653
LC_0752	163	56	8	36	263	654
LC_0702	110	19	12	122	263	655
LC_2586	49	12	194	8	263	656
LC_4755	42	11	198	12	263	657
LC_4917	41	186	17	19	263	658
LC_4703	20	5	157	81	263	659
LC_3690	18	20	29	196	263	660
LC_1937	14	206	11	32	263	661
LC_3973	168	40	43	11	262	662
LC_1343	126	61	34	41	262	663
LC_0810	98	90	36	38	262	664
LC_1515	47	189	11	15	262	665
LC_2932	29	52	29	152	262	666
LC_0396	6	8	226	22	262	667
LC_0934	114	11	12	124	261	668
LC_2143	64	19	163	15	261	669
LC_0427	35	43	8	175	261	670
LC_0054	4	39	15	203	261	671
LC_3096	162	68	20	9	259	672
LC_1863	72	158	7	22	259	673
LC_1927	28	8	184	39	259	674
LC_0576	16	6	195	42	259	675
LC_2854	16	10	198	35	259	676
LC_1256	15	96	129	19	259	677
LC_3213	104	11	9	134	258	678
LC_0665	48	148	44	18	258	679
LC_4812	38	29	184	7	258	680
LC_1344	34	190	13	21	258	681
LC_0059	25	113	102	18	258	682
LC_1183	15	160	24	59	258	683
LC_4361	182	18	49	8	257	684
LC_4888	155	7	12	83	257	685
LC_0917	58	23	12	164	257	686
LC_0939	48	15	48	146	257	687
LC_0383	41	166	34	16	257	688
LC_1625	20	6	173	58	257	689
LC_1243	113	43	59	41	256	690
LC_4340	46	38	50	122	256	691
LC_4963	13	7	45	191	256	692
LC_3316	12	29	200	15	256	693
LC_1578	207	11	26	11	255	694
LC_3029	138	31	30	56	255	695
LC_1102	32	6	169	48	255	696
LC_2775	17	99	13	126	255	697
LC_1071	7	18	23	207	255	698
LC_1110	128	65	38	23	254	699
LC_0559	67	92	57	38	254	700
LC_2223	46	50	105	53	254	701
LC_1490	31	8	205	10	254	702
LC_4720	18	78	7	151	254	703
LC_3747	181	56	9	7	253	704
LC_2663	149	5	7	92	253	705
LC_1401	53	6	15	179	253	706
LC_3311	18	7	44	184	253	707
LC_4440	13	16	18	206	253	708
LC_2481	8	195	16	34	253	709
LC_1669	49	139	36	28	252	710
LC_3568	177	15	33	26	251	711
LC_3242	71	27	104	49	251	712
LC_3386	14	26	22	189	251	713
LC_1671	7	165	63	16	251	714
LC_3237	7	11	208	25	251	715
LC_4094	115	14	101	20	250	716
LC_3507	82	31	64	73	250	717
LC_2681	31	115	56	48	250	718
LC_2051	29	18	193	10	250	719
LC_4783	27	5	28	190	250	720
LC_4870	20	7	48	175	250	721
LC_1185	16	163	19	52	250	722
LC_4569	10	106	7	127	250	723
LC_2016	135	25	64	25	249	724
LC_4611	33	143	10	63	249	725
LC_4454	24	83	36	106	249	726
LC_4333	21	8	20	200	249	727
LC_1223	19	136	46	48	249	728
LC_3506	16	10	17	206	249	729
LC_1474	14	16	145	74	249	730
LC_2266	12	44	51	142	249	731
LC_0901	8	25	26	190	249	732
LC_3277	195	32	6	15	248	733
LC_2643	155	10	38	45	248	734
LC_0584	55	144	36	13	248	735
LC_1820	50	10	85	103	248	736
LC_0707	29	44	85	90	248	737
LC_4672	15	153	67	13	248	738
LC_0881	140	72	20	15	247	739
LC_3639	103	26	54	64	247	740
LC_2269	70	13	14	150	247	741
LC_0398	14	24	104	105	247	742
LC_3718	12	105	10	120	247	743
LC_2286	151	9	70	16	246	744
LC_2802	136	7	16	87	246	745
LC_3644	88	16	124	18	246	746
LC_3808	56	40	95	55	246	747
LC_0394	25	161	7	53	246	748
LC_0332	17	13	203	13	246	749
LC_3756	14	148	73	11	246	750
LC_3681	198	11	18	18	245	751
LC_1386	150	20	52	23	245	752
LC_0974	139	16	7	83	245	753
LC_0558	123	28	13	81	245	754
LC_1995	67	15	149	14	245	755
LC_1489	34	46	101	64	245	756
LC_1481	25	178	23	19	245	757
LC_4412	93	19	105	27	244	758
LC_4151	51	19	140	34	244	759
LC_0318	13	21	121	89	244	760
LC_2046	56	116	14	57	243	761
LC_2606	48	105	47	43	243	762
LC_1105	42	156	14	31	243	763
LC_1469	42	69	61	71	243	764
LC_4343	42	103	64	34	243	765
LC_1393	36	69	51	87	243	766
LC_0694	34	16	54	139	243	767
LC_3486	19	22	192	10	243	768
LC_1904	11	93	13	126	243	769
LC_4685	11	163	56	13	243	770
LC_2316	10	178	35	20	243	771
LC_1357	8	83	135	17	243	772
LC_0377	6	19	18	200	243	773
LC_0713	120	24	76	22	242	774
LC_3431	100	49	18	75	242	775
LC_4809	28	86	22	106	242	776
LC_1891	17	171	33	21	242	777
LC_1108	15	37	28	162	242	778
LC_4698	14	6	58	164	242	779
LC_0540	97	19	33	92	241	780
LC_3107	31	56	63	91	241	781
LC_1103	11	24	166	40	241	782
LC_1976	8	66	158	9	241	783
LC_4000	7	12	47	175	241	784
LC_3924	215	12	6	7	240	785
LC_0228	180	18	13	29	240	786
LC_0701	147	15	24	54	240	787
LC_1015	36	10	184	10	240	788
LC_4204	16	163	44	17	240	789
LC_4255	14	14	17	195	240	790
LC_3192	187	29	14	9	239	791
LC_3112	176	34	13	16	239	792
LC_4912	170	26	21	22	239	793
LC_2216	130	11	11	87	239	794
LC_3309	35	41	102	61	239	795
LC_2479	24	125	66	24	239	796
LC_1271	20	99	80	40	239	797
LC_4836	20	108	37	74	239	798
LC_4928	20	99	18	102	239	799
LC_3646	17	188	25	9	239	800
LC_4948	119	17	10	92	238	801
LC_0293	49	170	14	5	238	802
LC_2366	37	69	88	44	238	803
LC_2199	160	14	16	47	237	804
LC_2226	124	21	47	45	237	805
LC_0491	43	151	9	34	237	806
LC_1422	40	28	43	126	237	807
LC_2315	30	34	142	31	237	808
LC_0175	29	35	25	148	237	809
LC_1786	24	90	20	103	237	810
LC_2524	24	186	14	13	237	811
LC_1644	17	28	148	44	237	812
LC_3372	8	59	5	165	237	813
LC_4766	179	19	23	15	236	814
LC_4632	165	48	15	8	236	815
LC_2766	155	30	29	22	236	816
LC_2028	57	44	104	31	236	817
LC_1531	25	8	32	171	236	818
LC_4055	23	109	55	49	236	819
LC_1957	21	47	28	140	236	820
LC_3449	20	179	27	10	236	821
LC_0590	6	9	172	49	236	822
LC_0996	120	14	32	69	235	823
LC_2770	104	12	18	101	235	824
LC_2861	78	91	27	39	235	825
LC_1496	22	163	14	36	235	826
LC_1229	172	28	13	21	234	827
LC_4518	34	20	65	115	234	828
LC_3982	15	11	12	196	234	829
LC_0519	12	133	23	66	234	830
LC_3925	182	28	14	9	233	831
LC_0226	152	21	11	49	233	832
LC_3302	91	51	40	51	233	833
LC_0149	24	15	95	99	233	834
LC_4937	21	17	164	31	233	835
LC_3626	19	9	22	183	233	836
LC_0255	7	12	59	155	233	837
LC_4679	5	55	16	157	233	838
LC_3474	4	10	193	26	233	839
LC_3716	97	56	44	35	232	840
LC_4941	80	110	12	30	232	841
LC_2748	66	22	111	33	232	842
LC_0676	60	31	33	108	232	843
LC_4397	28	6	25	173	232	844
LC_4059	10	20	65	137	232	845
LC_4497	8	24	30	170	232	846
LC_4573	154	39	7	31	231	847
LC_0916	28	46	13	144	231	848
LC_0265	26	13	31	161	231	849
LC_2676	24	73	114	20	231	850
LC_0852	19	14	43	155	231	851
LC_3504	16	117	93	5	231	852
LC_1611	11	134	12	74	231	853
LC_0911	7	136	63	25	231	854
LC_2620	164	7	24	35	230	855
LC_3826	151	42	15	22	230	856
LC_3343	141	41	17	31	230	857
LC_4807	89	16	45	80	230	858
LC_1848	28	23	12	167	230	859
LC_0967	22	13	128	67	230	860
LC_2590	21	15	183	11	230	861
LC_1778	15	62	11	142	230	862
LC_1056	13	12	16	189	230	863
LC_2433	152	41	15	21	229	864
LC_1716	57	31	59	82	229	865
LC_4571	31	16	26	156	229	866
LC_1333	15	20	46	148	229	867
LC_4377	15	7	47	160	229	868
LC_0062	9	26	173	21	229	869
LC_3536	194	4	19	11	228	870
LC_3828	185	12	17	14	228	871
LC_0033	143	42	5	38	228	872
LC_1384	108	12	100	8	228	873
LC_2044	108	16	97	7	228	874
LC_1419	94	30	15	89	228	875
LC_2442	88	50	44	46	228	876
LC_1715	76	26	35	91	228	877
LC_1096	33	13	133	49	228	878
LC_1480	8	11	196	13	228	879
LC_4471	8	113	96	11	228	880
LC_2814	68	130	10	19	227	881
LC_0661	18	18	180	11	227	882
LC_1921	18	12	102	95	227	883
LC_0667	91	106	9	20	226	884
LC_0887	28	60	48	90	226	885
LC_3141	19	64	87	56	226	886
LC_4448	19	98	16	93	226	887
LC_0735	120	35	11	59	225	888
LC_1523	34	6	22	163	225	889
LC_4070	33	74	18	100	225	890
LC_2583	21	90	13	101	225	891
LC_3609	141	25	13	45	224	892
LC_3219	129	29	32	34	224	893
LC_3523	99	51	20	54	224	894
LC_2142	86	65	26	47	224	895
LC_1381	79	73	37	35	224	896
LC_1117	47	36	12	129	224	897
LC_2808	30	8	28	158	224	898
LC_1040	17	10	154	43	224	899
LC_0207	11	18	164	31	224	900
LC_0526	7	92	111	14	224	901
LC_2595	174	16	14	19	223	902
LC_1681	129	9	14	71	223	903
LC_0241	76	25	17	105	223	904
LC_0199	59	25	18	121	223	905
LC_1619	45	133	36	9	223	906
LC_0817	5	13	38	167	223	907
LC_3965	198	11	7	6	222	908
LC_3849	168	30	14	10	222	909
LC_0945	113	15	11	83	222	910
LC_1870	101	32	52	37	222	911
LC_1145	76	16	27	103	222	912
LC_2843	18	6	171	27	222	913
LC_0069	12	9	29	172	222	914
LC_4323	177	4	8	32	221	915
LC_4421	157	6	36	22	221	916
LC_1717	122	16	11	72	221	917
LC_0393	96	35	69	21	221	918
LC_2175	37	59	87	38	221	919
LC_2326	37	15	160	9	221	920
LC_2791	26	119	13	63	221	921
LC_2335	25	19	69	108	221	922
LC_4171	21	66	38	96	221	923
LC_4609	9	50	9	153	221	924
LC_0266	163	24	19	14	220	925
LC_4111	154	16	31	19	220	926
LC_4656	135	8	47	30	220	927
LC_1450	125	11	73	11	220	928
LC_3478	122	42	15	41	220	929
LC_1911	99	86	16	19	220	930
LC_1020	11	115	86	8	220	931
LC_2439	129	5	77	8	219	932
LC_3618	106	12	90	11	219	933
LC_4627	11	67	16	125	219	934
LC_3435	178	8	14	18	218	935
LC_2499	123	15	25	55	218	936
LC_2973	63	23	111	21	218	937
LC_3124	45	52	99	22	218	938
LC_0651	35	10	167	6	218	939
LC_1859	21	31	97	69	218	940
LC_0187	102	67	11	37	217	941
LC_4236	61	135	6	15	217	942
LC_0656	29	6	172	10	217	943
LC_2424	26	160	6	25	217	944
LC_4010	10	7	175	25	217	945
LC_4756	66	22	107	21	216	946
LC_2598	65	11	23	117	216	947
LC_3196	37	10	55	114	216	948
LC_1674	20	30	116	50	216	949
LC_4855	12	30	98	76	216	950
LC_3233	10	50	5	151	216	951
LC_2697	9	16	13	178	216	952
LC_3949	5	44	14	153	216	953
LC_1239	4	14	172	26	216	954
LC_3501	153	23	26	13	215	955
LC_1641	120	59	7	29	215	956
LC_1156	64	124	11	16	215	957
LC_4784	64	35	65	51	215	958
LC_4840	46	24	74	71	215	959
LC_1026	39	105	53	18	215	960
LC_2132	24	126	47	18	215	961
LC_1477	22	26	21	146	215	962
LC_0639	21	147	23	24	215	963
LC_2696	18	22	6	169	215	964
LC_2722	7	31	10	167	215	965
LC_1151	6	111	18	80	215	966
LC_1665	156	12	19	27	214	967
LC_4585	145	41	21	7	214	968
LC_1962	87	19	20	88	214	969
LC_2541	49	30	121	14	214	970
LC_2287	33	16	155	10	214	971
LC_1132	23	16	165	10	214	972
LC_0988	15	10	78	111	214	973
LC_2450	14	12	40	148	214	974
LC_1281	11	33	11	159	214	975
LC_2309	9	17	8	180	214	976
LC_3544	172	12	13	16	213	977
LC_3006	150	33	17	13	213	978
LC_0904	129	17	46	21	213	979
LC_2575	53	103	20	37	213	980
LC_2695	40	34	69	70	213	981
LC_4767	37	137	11	28	213	982
LC_3647	35	26	100	52	213	983
LC_3604	27	13	167	6	213	984
LC_3230	26	143	24	20	213	985
LC_2741	25	17	121	50	213	986
LC_0865	22	16	166	9	213	987
LC_2238	16	41	99	57	213	988
LC_4675	12	52	10	139	213	989
LC_4358	11	61	13	128	213	990
LC_3928	162	28	13	9	212	991
LC_3028	104	12	82	14	212	992
LC_1520	79	90	19	24	212	993
LC_0356	29	39	9	135	212	994
LC_1951	27	11	159	15	212	995
LC_1355	24	151	9	28	212	996
LC_3378	20	24	32	136	212	997
LC_4097	177	6	21	7	211	998
LC_0316	158	39	8	6	211	999
LC_3085	124	39	15	33	211	1000
LC_2935	73	19	14	105	211	1001
LC_3317	71	17	112	11	211	1002
LC_0498	25	149	10	27	211	1003
LC_1804	16	21	71	103	211	1004
LC_2290	14	24	14	159	211	1005
LC_2885	14	12	133	52	211	1006
LC_2460	13	93	61	44	211	1007
LC_1570	10	14	55	132	211	1008
LC_2622	172	23	8	7	210	1009
LC_0093	159	9	25	17	210	1010
LC_4893	91	25	10	84	210	1011
LC_4090	63	16	105	26	210	1012
LC_2288	22	4	17	167	210	1013
LC_2585	21	18	160	11	210	1014
LC_3814	21	58	17	114	210	1015
LC_0635	19	28	136	27	210	1016
LC_3811	165	25	13	6	209	1017
LC_2701	148	4	17	40	209	1018
LC_1661	137	11	46	15	209	1019
LC_0087	134	7	8	60	209	1020
LC_0053	112	10	38	49	209	1021
LC_2103	93	16	12	88	209	1022
LC_0751	68	8	18	115	209	1023
LC_2036	49	85	18	57	209	1024
LC_1892	42	11	141	15	209	1025
LC_2551	12	171	14	12	209	1026
LC_4770	10	20	136	43	209	1027
LC_1723	8	116	46	39	209	1028
LC_1310	86	11	98	13	208	1029
LC_4042	37	11	14	146	208	1030
LC_3045	34	24	5	145	208	1031
LC_0391	17	12	169	10	208	1032
LC_3103	12	11	26	159	208	1033
LC_1113	11	46	7	144	208	1034
LC_1471	9	35	20	144	208	1035
LC_2923	9	10	171	18	208	1036
LC_2066	148	16	24	19	207	1037
LC_1617	81	83	25	18	207	1038
LC_3027	76	62	17	52	207	1039
LC_0363	46	7	11	143	207	1040
LC_0946	43	135	19	10	207	1041
LC_0698	18	67	93	29	207	1042
LC_1190	18	109	20	60	207	1043
LC_0039	13	87	11	96	207	1044
LC_2004	9	15	164	19	207	1045
LC_4589	122	17	51	16	206	1046
LC_0269	96	27	20	63	206	1047
LC_3803	95	13	86	12	206	1048
LC_3285	89	44	53	20	206	1049
LC_2077	77	80	17	32	206	1050
LC_3188	59	36	27	84	206	1051
LC_0277	37	71	26	72	206	1052
LC_0888	37	10	125	34	206	1053
LC_4465	28	25	74	79	206	1054
LC_3241	19	9	144	34	206	1055
LC_1423	5	19	12	170	206	1056
LC_2924	176	6	12	11	205	1057
LC_0284	165	14	12	14	205	1058
LC_0905	129	39	24	13	205	1059
LC_3164	108	22	60	15	205	1060
LC_1104	76	24	82	23	205	1061
LC_4472	47	30	20	108	205	1062
LC_2362	28	17	128	32	205	1063
LC_4093	19	38	15	133	205	1064
LC_1222	17	113	56	19	205	1065
LC_2067	152	16	24	12	204	1066
LC_2408	70	108	12	14	204	1067
LC_0648	23	53	29	99	204	1068
LC_3759	22	11	133	38	204	1069
LC_0217	19	123	30	32	204	1070
LC_4913	14	43	115	32	204	1071
LC_0368	12	19	72	101	204	1072
LC_2480	11	13	114	66	204	1073
LC_1327	7	38	29	130	204	1074
LC_3988	4	11	36	153	204	1075
LC_3520	146	7	4	46	203	1076
LC_0009	78	45	46	34	203	1077
LC_3484	69	23	54	57	203	1078
LC_1353	55	48	75	25	203	1079
LC_2242	45	29	21	108	203	1080
LC_2440	21	125	26	31	203	1081
LC_3727	21	11	157	14	203	1082
LC_0312	14	15	57	117	203	1083
LC_1467	12	98	73	20	203	1084
LC_4134	135	11	37	19	202	1085
LC_3598	127	8	14	53	202	1086
LC_2505	125	14	45	18	202	1087
LC_1939	88	8	10	96	202	1088
LC_1917	48	122	8	24	202	1089
LC_4469	46	115	25	16	202	1090
LC_0742	32	77	47	46	202	1091
LC_0111	19	5	162	16	202	1092
LC_4839	15	14	141	32	202	1093
LC_3848	11	21	160	10	202	1094
LC_4043	43	17	45	96	201	1095
LC_2662	32	6	105	58	201	1096
LC_0323	25	122	34	20	201	1097
LC_1007	21	28	100	52	201	1098
LC_0281	16	20	155	10	201	1099
LC_4844	10	21	124	46	201	1100
LC_3203	177	12	5	6	200	1101
LC_2115	153	11	30	6	200	1102
LC_0349	119	41	21	19	200	1103
LC_2186	109	13	19	59	200	1104
LC_2596	44	4	11	141	200	1105
LC_1800	42	11	51	96	200	1106
LC_1259	27	68	67	38	200	1107
LC_4540	16	57	113	14	200	1108
LC_4612	13	145	9	33	200	1109
LC_0148	12	46	130	12	200	1110
LC_4993	8	7	54	131	200	1111
LC_3724	177	11	5	6	199	1112
LC_2337	130	4	5	60	199	1113
LC_3985	110	19	21	49	199	1114
LC_3062	105	43	15	36	199	1115
LC_3335	96	56	13	34	199	1116
LC_2063	55	42	68	34	199	1117
LC_3036	43	62	70	24	199	1118
LC_0678	39	88	59	13	199	1119
LC_4335	11	88	90	10	199	1120
LC_0317	6	14	90	89	199	1121
LC_3492	47	36	52	63	198	1122
LC_3132	35	139	8	16	198	1123
LC_4901	9	9	17	163	198	1124
LC_4135	165	6	17	9	197	1125
LC_2834	142	22	19	14	197	1126
LC_0046	31	14	45	107	197	1127
LC_4408	15	20	7	155	197	1128
LC_3669	12	6	36	143	197	1129
LC_1987	86	21	13	76	196	1130
LC_1382	60	101	24	11	196	1131
LC_1977	59	87	38	12	196	1132
LC_0567	43	33	33	87	196	1133
LC_4817	31	132	26	7	196	1134
LC_3255	28	21	92	55	196	1135
LC_3187	15	24	144	13	196	1136
LC_3709	12	106	45	33	196	1137
LC_0160	10	18	16	152	196	1138
LC_2230	10	23	48	115	196	1139
LC_4004	10	11	36	139	196	1140
LC_3998	8	18	18	152	196	1141
LC_2765	7	23	15	151	196	1142
LC_3473	150	26	9	10	195	1143
LC_2812	131	18	20	26	195	1144
LC_2824	130	43	11	11	195	1145
LC_0238	66	34	30	65	195	1146
LC_0798	65	26	49	55	195	1147
LC_3607	58	53	30	54	195	1148
LC_4909	58	33	19	85	195	1149
LC_0380	56	89	11	39	195	1150
LC_0169	49	14	16	116	195	1151
LC_1403	34	9	17	135	195	1152
LC_0121	23	9	155	8	195	1153
LC_0664	23	27	35	110	195	1154
LC_4396	17	21	58	99	195	1155
LC_0609	14	97	72	12	195	1156
LC_3452	14	144	26	11	195	1157
LC_4461	12	163	10	10	195	1158
LC_2577	8	8	80	99	195	1159
LC_0066	6	15	90	84	195	1160
LC_1618	109	13	32	40	194	1161
LC_2611	59	11	102	22	194	1162
LC_4192	52	100	20	22	194	1163
LC_2977	48	19	15	112	194	1164
LC_3939	40	37	9	108	194	1165
LC_4489	32	84	61	17	194	1166
LC_0884	21	77	18	78	194	1167
LC_3165	18	104	38	34	194	1168
LC_0198	15	51	14	114	194	1169
LC_4449	15	119	28	32	194	1170
LC_3805	10	13	148	23	194	1171
LC_0366	9	16	14	155	194	1172
LC_2150	105	12	11	65	193	1173
LC_0221	102	25	45	21	193	1174
LC_1680	98	48	9	38	193	1175
LC_1686	40	11	124	18	193	1176
LC_2849	34	8	138	13	193	1177
LC_0536	26	120	11	36	193	1178
LC_0181	25	83	65	20	193	1179
LC_4796	20	32	15	126	193	1180
LC_1592	12	79	81	21	193	1181
LC_1948	156	5	16	15	192	1182
LC_1347	96	5	10	81	192	1183
LC_4623	34	18	80	60	192	1184
LC_2137	13	94	19	66	192	1185
LC_3089	7	7	155	23	192	1186
LC_4119	113	32	8	38	191	1187
LC_1581	104	17	50	20	191	1188
LC_1979	91	72	16	12	191	1189
LC_1835	79	81	20	11	191	1190
LC_2421	15	66	71	39	191	1191
LC_1793	11	10	121	49	191	1192
LC_3288	10	5	28	148	191	1193
LC_1420	7	9	135	40	191	1194
LC_2954	144	18	11	17	190	1195
LC_3912	133	4	25	28	190	1196
LC_1297	68	15	94	13	190	1197
LC_1709	65	25	40	60	190	1198
LC_0492	42	123	11	14	190	1199
LC_1823	32	36	35	87	190	1200
LC_0572	24	47	78	41	190	1201
LC_3688	15	144	23	8	190	1202
LC_1174	11	69	10	100	190	1203
LC_4452	142	7	4	36	189	1204
LC_1888	135	14	16	24	189	1205
LC_3457	134	8	38	9	189	1206
LC_2248	39	111	28	11	189	1207
LC_1144	27	14	58	90	189	1208
LC_2578	25	12	139	13	189	1209
LC_2520	21	31	82	55	189	1210
LC_0251	16	10	36	127	189	1211
LC_2059	4	68	7	110	189	1212
LC_3566	141	5	28	14	188	1213
LC_1226	60	32	61	35	188	1214
LC_2642	36	18	26	108	188	1215
LC_3864	19	18	121	30	188	1216
LC_0506	15	104	56	13	188	1217
LC_2873	15	9	61	103	188	1218
LC_4410	15	116	43	14	188	1219
LC_4420	103	11	63	10	187	1220
LC_1668	101	50	15	21	187	1221
LC_0240	59	83	28	17	187	1222
LC_0445	35	26	12	114	187	1223
LC_4146	19	61	80	27	187	1224
LC_2659	12	9	62	104	187	1225
LC_3370	7	12	154	14	187	1226
LC_2601	124	17	12	33	186	1227
LC_3710	107	10	53	16	186	1228
LC_1841	89	80	9	8	186	1229
LC_3223	87	42	42	15	186	1230
LC_4367	50	17	11	108	186	1231
LC_2159	40	86	9	51	186	1232
LC_2018	23	35	72	56	186	1233
LC_4842	22	8	9	147	186	1234
LC_1610	9	55	11	111	186	1235
LC_2972	8	25	9	144	186	1236
LC_1840	137	14	26	8	185	1237
LC_0976	135	17	15	18	185	1238
LC_1198	133	10	22	20	185	1239
LC_3838	131	30	13	11	185	1240
LC_2079	127	7	42	9	185	1241
LC_3494	124	7	29	25	185	1242
LC_4235	78	4	7	96	185	1243
LC_2141	38	7	10	130	185	1244
LC_1309	31	10	137	7	185	1245
LC_4971	30	62	75	18	185	1246
LC_2540	6	6	156	17	185	1247
LC_0481	121	28	15	20	184	1248
LC_3519	98	9	11	66	184	1249
LC_0443	51	13	105	15	184	1250
LC_3479	36	13	48	87	184	1251
LC_2312	26	30	117	11	184	1252
LC_0658	24	39	106	15	184	1253
LC_3091	10	8	145	21	184	1254
LC_3084	128	27	12	16	183	1255
LC_2779	118	33	12	20	183	1256
LC_3160	102	54	14	13	183	1257
LC_1882	14	19	90	60	183	1258
LC_1272	11	39	123	10	183	1259
LC_3078	9	4	44	126	183	1260
LC_2506	100	34	25	23	182	1261
LC_0496	75	25	25	57	182	1262
LC_0586	62	89	12	19	182	1263
LC_4981	60	8	108	6	182	1264
LC_1880	40	21	83	38	182	1265
LC_0487	28	72	56	26	182	1266
LC_0869	23	14	19	126	182	1267
LC_2160	22	60	16	84	182	1268
LC_1047	14	17	46	105	182	1269
LC_3638	14	31	34	103	182	1270
LC_4868	12	22	68	80	182	1271
LC_2819	89	16	11	65	181	1272
LC_2283	81	32	37	31	181	1273
LC_0644	73	84	12	12	181	1274
LC_4857	52	36	20	73	181	1275
LC_1099	31	14	87	49	181	1276
LC_3301	9	25	68	79	181	1277
LC_2570	5	60	9	107	181	1278
LC_3850	134	26	11	9	180	1279
LC_2617	110	13	8	49	180	1280
LC_2959	45	73	43	19	180	1281
LC_0695	17	80	14	69	180	1282
LC_4831	15	9	117	39	180	1283
LC_2254	14	98	23	45	180	1284
LC_3785	14	39	7	120	180	1285
LC_2592	12	20	137	11	180	1286
LC_3552	10	105	40	25	180	1287
LC_4200	118	10	40	11	179	1288
LC_3741	95	19	27	38	179	1289
LC_0942	90	13	50	26	179	1290
LC_3524	51	5	7	116	179	1291
LC_2383	44	10	97	28	179	1292
LC_0435	39	77	47	16	179	1293
LC_1300	21	55	25	78	179	1294
LC_2431	17	29	76	57	179	1295
LC_3139	17	9	18	135	179	1296
LC_0259	16	101	46	16	179	1297
LC_2388	16	132	17	14	179	1298
LC_2783	15	48	99	17	179	1299
LC_0992	14	15	77	73	179	1300
LC_4732	13	111	24	31	179	1301
LC_2561	11	141	17	10	179	1302
LC_0253	10	23	134	12	179	1303
LC_2414	8	120	18	33	179	1304
LC_4126	7	9	57	106	179	1305
LC_0890	105	13	52	8	178	1306
LC_0367	95	4	4	75	178	1307
LC_3199	61	24	60	33	178	1308
LC_3280	56	31	29	62	178	1309
LC_1834	54	23	16	85	178	1310
LC_2780	26	45	97	10	178	1311
LC_1261	18	26	121	13	178	1312
LC_4441	17	68	27	66	178	1313
LC_3654	10	6	142	20	178	1314
LC_1000	9	12	127	30	178	1315
LC_4987	8	109	10	51	178	1316
LC_1872	6	10	143	19	178	1317
LC_2293	147	11	8	11	177	1318
LC_0822	106	18	35	18	177	1319
LC_3574	54	28	17	78	177	1320
LC_1119	52	17	12	96	177	1321
LC_4639	49	91	29	8	177	1322
LC_4473	30	55	62	30	177	1323
LC_1803	20	26	112	19	177	1324
LC_1542	19	15	108	35	177	1325
LC_0716	15	138	11	13	177	1326
LC_3674	5	13	32	127	177	1327
LC_4061	120	23	10	23	176	1328
LC_2709	103	12	48	13	176	1329
LC_1453	102	8	25	41	176	1330
LC_0652	90	15	57	14	176	1331
LC_3363	87	16	57	16	176	1332
LC_3221	73	49	27	27	176	1333
LC_4819	72	17	20	67	176	1334
LC_3577	42	22	10	102	176	1335
LC_3766	37	38	53	48	176	1336
LC_2397	18	36	18	104	176	1337
LC_1368	16	13	124	23	176	1338
LC_2417	16	54	41	65	176	1339
LC_1780	6	19	10	141	176	1340
LC_2918	125	28	13	9	175	1341
LC_3730	115	29	14	17	175	1342
LC_2375	85	31	15	44	175	1343
LC_3069	85	18	60	12	175	1344
LC_4301	75	78	10	12	175	1345
LC_4140	31	7	19	118	175	1346
LC_1550	30	9	110	26	175	1347
LC_4230	25	9	21	120	175	1348
LC_3291	20	20	124	11	175	1349
LC_0554	15	18	61	81	175	1350
LC_2087	11	38	116	10	175	1351
LC_4467	11	114	37	13	175	1352
LC_2370	10	28	13	124	175	1353
LC_2880	9	14	42	110	175	1354
LC_1328	7	44	31	93	175	1355
LC_4436	7	10	36	122	175	1356
LC_0603	6	30	8	131	175	1357
LC_1323	6	9	141	19	175	1358
LC_3784	6	7	133	29	175	1359
LC_0047	121	27	11	15	174	1360
LC_2860	111	16	26	21	174	1361
LC_3584	110	7	12	45	174	1362
LC_4650	75	77	13	9	174	1363
LC_2104	52	49	15	58	174	1364
LC_3698	33	81	20	40	174	1365
LC_2167	22	72	54	26	174	1366
LC_1359	19	22	126	7	174	1367
LC_4692	16	52	75	31	174	1368
LC_1491	12	10	134	18	174	1369
LC_3549	10	25	45	94	174	1370
LC_0249	8	10	21	135	174	1371
LC_4864	5	14	24	131	174	1372
LC_1093	105	25	27	16	173	1373
LC_3678	72	20	32	49	173	1374
LC_0298	58	76	29	10	173	1375
LC_4661	45	102	7	19	173	1376
LC_0388	33	92	29	19	173	1377
LC_4115	17	36	113	7	173	1378
LC_1897	9	115	25	24	173	1379
LC_4838	8	14	110	41	173	1380
LC_1166	7	111	21	34	173	1381
LC_3847	153	8	5	6	172	1382
LC_0925	85	61	7	19	172	1383
LC_0040	20	80	13	59	172	1384
LC_4910	17	61	83	11	172	1385
LC_1647	13	45	91	23	172	1386
LC_4773	6	17	84	65	172	1387
LC_3778	130	12	16	13	171	1388
LC_3054	129	15	17	10	171	1389
LC_3518	106	34	20	11	171	1390
LC_3455	94	14	52	11	171	1391
LC_3214	92	5	8	66	171	1392
LC_3548	51	18	16	86	171	1393
LC_2562	41	77	21	32	171	1394
LC_0165	30	25	18	98	171	1395
LC_2031	29	62	65	15	171	1396
LC_0258	16	29	51	75	171	1397
LC_2859	15	14	102	40	171	1398
LC_3297	15	7	124	25	171	1399
LC_1306	10	32	54	75	171	1400
LC_3147	10	18	125	18	171	1401
LC_3830	7	71	11	82	171	1402
LC_0645	4	6	39	122	171	1403
LC_2344	96	12	23	39	170	1404
LC_4220	84	25	37	24	170	1405
LC_2255	60	82	7	21	170	1406
LC_0300	24	104	12	30	170	1407
LC_2037	24	67	55	24	170	1408
LC_0385	22	61	57	30	170	1409
LC_4820	19	13	84	54	170	1410
LC_0245	12	79	25	54	170	1411
LC_2459	11	62	60	37	170	1412
LC_4686	10	13	12	135	170	1413
LC_3229	112	7	18	32	169	1414
LC_4185	101	14	35	19	169	1415
LC_3039	92	6	60	11	169	1416
LC_0723	72	24	34	39	169	1417
LC_0194	63	71	19	16	169	1418
LC_1106	39	15	96	19	169	1419
LC_3663	21	27	23	98	169	1420
LC_3942	18	19	57	75	169	1421
LC_3408	14	112	22	21	169	1422
LC_1867	8	23	31	107	169	1423
LC_4847	7	16	124	22	169	1424
LC_3827	122	25	12	9	168	1425
LC_2982	112	15	19	22	168	1426
LC_2218	69	51	18	30	168	1427
LC_3123	58	18	43	49	168	1428
LC_0502	46	84	25	13	168	1429
LC_1724	26	62	54	26	168	1430
LC_0182	21	41	14	92	168	1431
LC_2759	16	41	33	78	168	1432
LC_1194	14	58	13	83	168	1433
LC_0055	13	8	109	38	168	1434
LC_0365	12	13	46	97	168	1435
LC_2423	11	16	126	15	168	1436
LC_3761	7	8	126	27	168	1437
LC_2550	93	30	9	35	167	1438
LC_3447	70	60	23	14	167	1439
LC_1763	63	61	29	14	167	1440
LC_1992	62	35	33	37	167	1441
LC_2371	56	15	15	81	167	1442
LC_0497	43	96	9	19	167	1443
LC_1290	42	16	72	37	167	1444
LC_0654	29	7	125	6	167	1445
LC_2007	25	29	86	27	167	1446
LC_4190	22	27	9	109	167	1447
LC_2721	21	22	55	69	167	1448
LC_1152	14	97	14	42	167	1449
LC_2557	14	11	50	92	167	1450
LC_2305	13	20	80	54	167	1451
LC_1645	12	35	66	54	167	1452
LC_1844	10	89	37	31	167	1453
LC_3088	116	27	13	10	166	1454
LC_2197	100	14	26	26	166	1455
LC_1354	99	17	10	40	166	1456
LC_0270	65	78	10	13	166	1457
LC_2630	42	28	10	86	166	1458
LC_0568	38	38	38	52	166	1459
LC_0423	37	24	15	90	166	1460
LC_4772	37	88	14	27	166	1461
LC_0425	33	36	25	72	166	1462
LC_1517	32	35	36	63	166	1463
LC_0807	24	18	37	87	166	1464
LC_0463	15	7	34	110	166	1465
LC_1839	13	8	43	102	166	1466
LC_4030	11	77	21	57	166	1467
LC_0599	10	10	115	31	166	1468
LC_2474	6	6	140	14	166	1469
LC_0131	5	79	57	25	166	1470
LC_3390	117	13	7	28	165	1471
LC_2129	111	5	43	6	165	1472
LC_1459	110	13	33	9	165	1473
LC_4394	90	48	8	19	165	1474
LC_3061	83	29	24	29	165	1475
LC_3463	72	24	24	45	165	1476
LC_4415	54	84	10	17	165	1477
LC_1516	38	65	31	31	165	1478
LC_0417	32	7	119	7	165	1479
LC_0168	27	48	16	74	165	1480
LC_1332	27	13	31	94	165	1481
LC_3697	24	71	15	55	165	1482
LC_4374	24	113	5	23	165	1483
LC_3208	8	4	36	117	165	1484
LC_4357	8	11	20	126	165	1485
LC_2777	5	14	11	135	165	1486
LC_4863	5	16	34	110	165	1487
LC_2964	105	42	6	11	164	1488
LC_2516	73	15	63	13	164	1489
LC_1533	69	35	10	50	164	1490
LC_0877	67	60	15	22	164	1491
LC_1503	53	23	14	74	164	1492
LC_0479	48	9	26	81	164	1493
LC_1761	27	29	101	7	164	1494
LC_1648	18	90	45	11	164	1495
LC_0105	7	9	131	17	164	1496
LC_2057	96	27	20	20	163	1497
LC_1329	92	42	12	17	163	1498
LC_4120	26	6	18	113	163	1499
LC_3668	12	10	15	126	163	1500
LC_1856	9	9	120	25	163	1501
LC_1555	108	19	12	23	162	1502
LC_3194	108	11	13	30	162	1503
LC_3239	101	23	15	23	162	1504
LC_3136	88	12	29	33	162	1505
LC_2995	76	29	31	26	162	1506
LC_1009	57	37	54	14	162	1507
LC_2793	46	18	13	85	162	1508
LC_4451	38	61	7	56	162	1509
LC_0791	25	39	34	64	162	1510
LC_0362	20	18	43	81	162	1511
LC_2473	16	31	47	68	162	1512
LC_1532	14	117	14	17	162	1513
LC_3526	9	43	8	102	162	1514
LC_1935	100	33	16	12	161	1515
LC_2892	80	22	29	30	161	1516
LC_1028	72	23	28	38	161	1517
LC_4895	65	53	26	17	161	1518
LC_4475	61	62	11	27	161	1519
LC_4212	59	17	42	43	161	1520
LC_1101	56	74	12	19	161	1521
LC_2646	45	16	43	57	161	1522
LC_0719	32	44	20	65	161	1523
LC_2497	32	29	83	17	161	1524
LC_0933	29	16	33	83	161	1525
LC_0808	26	12	11	112	161	1526
LC_4737	19	24	54	64	161	1527
LC_1030	14	55	55	37	161	1528
LC_0461	6	26	19	110	161	1529
LC_4186	105	13	16	26	160	1530
LC_0375	103	23	10	24	160	1531
LC_2438	67	38	25	30	160	1532
LC_2404	28	14	57	61	160	1533
LC_2822	25	4	9	122	160	1534
LC_3573	24	94	19	23	160	1535
LC_2434	22	48	79	11	160	1536
LC_1391	20	101	13	26	160	1537
LC_4704	16	14	110	20	160	1538
LC_0880	14	8	45	93	160	1539
LC_0594	7	14	85	54	160	1540
LC_4026	101	15	16	27	159	1541
LC_1968	97	43	6	13	159	1542
LC_3042	75	7	69	8	159	1543
LC_3070	25	21	5	108	159	1544
LC_3763	24	110	15	10	159	1545
LC_4386	15	12	103	29	159	1546
LC_2628	14	75	22	48	159	1547
LC_4044	12	7	92	48	159	1548
LC_0073	60	59	22	17	158	1549
LC_1912	49	83	8	18	158	1550
LC_3493	17	97	28	16	158	1551
LC_2926	11	40	11	96	158	1552
LC_0516	10	23	95	30	158	1553
LC_1282	9	8	79	62	158	1554
LC_4399	6	11	11	130	158	1555
LC_4141	5	11	54	88	158	1556
LC_3704	108	19	24	6	157	1557
LC_2698	106	13	15	23	157	1558
LC_3420	101	29	13	14	157	1559
LC_3580	101	23	19	14	157	1560
LC_0072	81	27	20	29	157	1561
LC_4693	65	6	6	80	157	1562
LC_4539	45	44	35	33	157	1563
LC_3270	42	16	84	15	157	1564
LC_1843	34	7	85	31	157	1565
LC_1228	20	8	112	17	157	1566
LC_1524	12	9	34	102	157	1567
LC_3650	12	26	18	101	157	1568
LC_4871	12	21	23	101	157	1569
LC_3575	7	8	107	35	157	1570
LC_2164	125	5	14	12	156	1571
LC_3075	110	24	12	10	156	1572
LC_2094	103	30	16	7	156	1573
LC_2318	71	24	44	17	156	1574
LC_0493	38	88	17	13	156	1575
LC_2322	29	51	58	18	156	1576
LC_2393	13	36	33	74	156	1577
LC_3013	11	4	98	43	156	1578
LC_4183	128	4	13	10	155	1579
LC_0326	44	7	7	97	155	1580
LC_2348	36	17	87	15	155	1581
LC_2420	26	38	47	44	155	1582
LC_3980	25	10	108	12	155	1583
LC_4123	23	67	23	42	155	1584
LC_4777	23	35	35	62	155	1585
LC_3996	15	7	91	42	155	1586
LC_1776	11	6	55	83	155	1587
LC_3677	11	27	7	110	155	1588
LC_3851	6	30	9	110	155	1589
LC_3346	124	8	14	8	154	1590
LC_0710	98	6	13	37	154	1591
LC_1711	86	8	11	49	154	1592
LC_0636	54	14	72	14	154	1593
LC_0297	46	17	19	72	154	1594
LC_1827	45	14	5	90	154	1595
LC_3300	41	59	22	32	154	1596
LC_3871	31	22	29	72	154	1597
LC_2112	26	97	20	11	154	1598
LC_3145	17	11	24	102	154	1599
LC_2588	15	99	21	19	154	1600
LC_2858	12	8	12	122	154	1601
LC_0122	11	9	110	24	154	1602
LC_2948	8	8	42	96	154	1603
LC_1418	7	13	128	6	154	1604
LC_3318	7	7	115	25	154	1605
LC_3586	92	13	39	9	153	1606
LC_4511	52	79	12	10	153	1607
LC_2507	42	29	39	43	153	1608
LC_2774	41	57	23	32	153	1609
LC_4170	23	17	37	76	153	1610
LC_1518	19	39	34	61	153	1611
LC_2525	13	96	25	19	153	1612
LC_1052	12	18	111	12	153	1613
LC_2125	11	12	120	10	153	1614
LC_4891	9	15	89	40	153	1615
LC_1094	8	11	112	22	153	1616
LC_2838	108	18	11	15	152	1617
LC_2062	91	27	25	9	152	1618
LC_2624	63	32	17	40	152	1619
LC_2096	32	33	11	76	152	1620
LC_4180	30	20	28	74	152	1621
LC_1569	27	12	96	17	152	1622
LC_3000	20	30	45	57	152	1623
LC_3543	20	13	33	86	152	1624
LC_3700	15	25	16	96	152	1625
LC_2975	14	34	89	15	152	1626
LC_3362	11	71	20	50	152	1627
LC_1894	9	8	122	13	152	1628
LC_0358	8	31	9	104	152	1629
LC_3128	122	7	16	6	151	1630
LC_1900	43	10	14	84	151	1631
LC_4769	27	17	81	26	151	1632
LC_3358	22	17	70	42	151	1633
LC_0692	21	21	89	20	151	1634
LC_0384	19	51	40	41	151	1635
LC_2419	17	29	89	16	151	1636
LC_2734	13	15	92	31	151	1637
LC_2900	13	90	14	34	151	1638
LC_2209	12	17	96	26	151	1639
LC_1509	10	92	30	19	151	1640
LC_0216	8	15	102	26	151	1641
LC_0132	6	13	74	58	151	1642
LC_3121	131	8	5	6	150	1643
LC_3079	94	28	13	15	150	1644
LC_2056	85	18	25	22	150	1645
LC_2412	72	18	12	48	150	1646
LC_0322	71	36	27	16	150	1647
LC_3166	59	27	16	48	150	1648
LC_2327	42	13	16	79	150	1649
LC_2249	18	85	27	20	150	1650
LC_2208	12	13	25	100	150	1651
LC_4418	11	5	25	109	150	1652
LC_4804	9	8	91	42	150	1653
LC_4161	8	104	7	31	150	1654
LC_4768	68	23	11	47	149	1655
LC_1379	58	10	17	64	149	1656
LC_4802	50	80	5	14	149	1657
LC_1752	35	35	16	63	149	1658
LC_3767	35	16	68	30	149	1659
LC_2841	31	17	11	90	149	1660
LC_0987	24	103	15	7	149	1661
LC_3515	24	59	19	47	149	1662
LC_1573	18	13	92	26	149	1663
LC_0294	16	52	11	70	149	1664
LC_3593	16	20	7	106	149	1665
LC_3268	12	78	48	11	149	1666
LC_0153	6	16	52	75	149	1667
LC_2939	4	7	93	45	149	1668
LC_3082	99	25	12	12	148	1669
LC_2173	60	33	30	25	148	1670
LC_3475	44	80	18	6	148	1671
LC_1283	41	5	28	74	148	1672
LC_4813	35	12	6	95	148	1673
LC_0860	34	40	45	29	148	1674
LC_4927	23	59	21	45	148	1675
LC_0001	17	16	84	31	148	1676
LC_0313	12	14	28	94	148	1677
LC_3810	12	58	14	64	148	1678
LC_0835	10	85	36	17	148	1679
LC_3402	10	33	12	93	148	1680
LC_3066	9	22	65	52	148	1681
LC_2184	8	14	113	13	148	1682
LC_2865	7	9	115	17	148	1683
LC_3868	77	24	19	27	147	1684
LC_1989	51	44	28	24	147	1685
LC_4463	18	72	39	18	147	1686
LC_4136	15	18	27	87	147	1687
LC_2665	121	8	7	10	146	1688
LC_2196	77	13	17	39	146	1689
LC_3829	75	41	16	14	146	1690
LC_0743	62	13	27	44	146	1691
LC_1551	44	23	57	22	146	1692
LC_2530	41	17	11	77	146	1693
LC_3007	32	31	23	60	146	1694
LC_2782	22	37	63	24	146	1695
LC_2863	18	20	41	67	146	1696
LC_3004	12	8	34	92	146	1697
LC_2810	8	11	81	46	146	1698
LC_4100	97	9	12	27	145	1699
LC_2136	45	55	15	30	145	1700
LC_0179	24	85	15	21	145	1701
LC_3454	17	85	26	17	145	1702
LC_1210	16	59	54	16	145	1703
LC_2346	15	12	91	27	145	1704
LC_3218	15	82	26	22	145	1705
LC_1526	13	31	62	39	145	1706
LC_2027	10	10	79	46	145	1707
LC_3382	96	31	8	9	144	1708
LC_1197	87	13	36	8	144	1709
LC_0296	66	31	14	33	144	1710
LC_4787	64	21	11	48	144	1711
LC_1461	61	30	22	31	144	1712
LC_1608	47	5	12	80	144	1713
LC_1288	33	29	46	36	144	1714
LC_2193	21	44	21	58	144	1715
LC_1324	17	74	33	20	144	1716
LC_3496	15	96	23	10	144	1717
LC_4423	14	50	34	46	144	1718
LC_1045	12	28	25	79	144	1719
LC_3502	8	16	9	111	144	1720
LC_1339	4	7	112	21	144	1721
LC_4833	72	19	14	38	143	1722
LC_4834	65	24	19	35	143	1723
LC_0980	43	14	11	75	143	1724
LC_1932	37	39	19	48	143	1725
LC_2494	27	78	15	23	143	1726
LC_1468	18	15	42	68	143	1727
LC_2857	18	30	57	38	143	1728
LC_2945	13	29	81	20	143	1729
LC_3472	12	9	10	112	143	1730
LC_4621	11	82	9	41	143	1731
LC_3032	7	8	103	25	143	1732
LC_0806	120	7	5	10	142	1733
LC_3093	108	6	17	11	142	1734
LC_3153	103	25	7	7	142	1735
LC_4588	99	9	23	11	142	1736
LC_4181	92	6	25	19	142	1737
LC_4746	91	30	14	7	142	1738
LC_3181	87	8	13	34	142	1739
LC_1682	83	6	9	44	142	1740
LC_4168	81	16	18	27	142	1741
LC_3100	75	7	5	55	142	1742
LC_3421	59	12	61	10	142	1743
LC_2026	42	70	15	15	142	1744
LC_1545	40	49	33	20	142	1745
LC_3342	36	16	49	41	142	1746
LC_0646	33	7	96	6	142	1747
LC_0429	29	6	99	8	142	1748
LC_2711	24	19	50	49	142	1749
LC_0896	20	45	20	57	142	1750
LC_1821	19	46	18	59	142	1751
LC_4566	17	6	28	91	142	1752
LC_0910	14	102	15	11	142	1753
LC_4843	14	10	80	38	142	1754
LC_2130	9	19	68	46	142	1755
LC_0248	8	12	14	108	142	1756
LC_2614	72	10	39	20	141	1757
LC_3813	51	46	28	16	141	1758
LC_2466	48	21	23	49	141	1759
LC_0289	36	81	17	7	141	1760
LC_3721	34	52	23	32	141	1761
LC_1770	27	50	20	44	141	1762
LC_2029	23	46	53	19	141	1763
LC_3095	22	13	86	20	141	1764
LC_3264	19	79	30	13	141	1765
LC_0921	14	62	37	28	141	1766
LC_4320	14	72	8	47	141	1767
LC_3512	13	51	28	49	141	1768
LC_4739	9	8	7	117	141	1769
LC_3516	8	6	17	110	141	1770
LC_3206	6	15	9	111	141	1771
LC_3130	5	61	9	66	141	1772
LC_1584	111	7	7	15	140	1773
LC_1601	89	10	9	32	140	1774
LC_1809	88	24	16	12	140	1775
LC_2333	76	30	23	11	140	1776
LC_3535	36	35	33	36	140	1777
LC_1743	27	55	22	36	140	1778
LC_0086	20	9	24	87	140	1779
LC_2234	13	12	97	18	140	1780
LC_3161	12	49	11	68	140	1781
LC_2591	10	20	98	12	140	1782
LC_3632	8	33	6	93	140	1783
LC_2983	5	15	55	65	140	1784
LC_3357	88	30	7	14	139	1785
LC_2185	73	24	31	11	139	1786
LC_1169	64	12	29	34	139	1787
LC_2888	63	4	8	64	139	1788
LC_2667	45	16	11	67	139	1789
LC_0585	31	59	20	29	139	1790
LC_4881	31	39	12	57	139	1791
LC_4853	27	15	7	90	139	1792
LC_2566	22	68	20	29	139	1793
LC_3846	22	30	35	52	139	1794
LC_1171	11	52	11	65	139	1795
LC_2605	11	15	94	19	139	1796
LC_4877	9	50	14	66	139	1797
LC_4631	8	26	56	49	139	1798
LC_4182	110	4	8	16	138	1799
LC_2645	101	10	12	15	138	1800
LC_3731	65	20	40	13	138	1801
LC_4977	51	46	25	16	138	1802
LC_2139	32	73	9	24	138	1803
LC_2181	30	21	40	47	138	1804
LC_0130	22	15	26	75	138	1805
LC_3290	22	10	7	99	138	1806
LC_4243	13	50	9	66	138	1807
LC_3561	12	35	12	79	138	1808
LC_0730	8	92	27	11	138	1809
LC_4749	7	49	9	73	138	1810
LC_3120	6	11	20	101	138	1811
LC_2233	104	13	11	9	137	1812
LC_2828	92	18	9	18	137	1813
LC_3338	90	11	15	21	137	1814
LC_2655	81	12	21	23	137	1815
LC_4846	62	9	11	55	137	1816
LC_0201	57	50	14	16	137	1817
LC_4873	45	52	10	30	137	1818
LC_4203	40	12	62	23	137	1819
LC_4669	33	7	90	7	137	1820
LC_4645	29	27	29	52	137	1821
LC_3125	26	6	95	10	137	1822
LC_0837	15	54	42	26	137	1823
LC_0390	14	16	47	60	137	1824
LC_0736	11	54	35	37	137	1825
LC_1203	11	51	10	65	137	1826
LC_2568	10	6	102	19	137	1827
LC_3977	7	24	9	97	137	1828
LC_3059	96	32	4	4	136	1829
LC_0549	80	24	25	7	136	1830
LC_2971	40	17	53	26	136	1831
LC_0867	27	18	9	82	136	1832
LC_4930	25	26	65	20	136	1833
LC_4525	23	5	10	98	136	1834
LC_1470	16	37	14	69	136	1835
LC_4131	14	24	80	18	136	1836
LC_4713	13	73	10	40	136	1837
LC_0196	9	35	13	79	136	1838
LC_2332	9	35	11	81	136	1839
LC_4827	9	17	28	82	136	1840
LC_2693	7	17	4	108	136	1841
LC_2958	80	22	16	17	135	1842
LC_2953	61	31	18	25	135	1843
LC_3752	60	26	21	28	135	1844
LC_1697	57	22	41	15	135	1845
LC_1884	43	30	38	24	135	1846
LC_2064	26	16	67	26	135	1847
LC_3204	19	86	10	20	135	1848
LC_4995	15	13	15	92	135	1849
LC_1483	14	45	31	45	135	1850
LC_3453	13	19	19	84	135	1851
LC_1412	12	55	10	58	135	1852
LC_2869	10	46	25	54	135	1853
LC_1599	9	31	8	87	135	1854
LC_2969	9	10	101	15	135	1855
LC_0224	5	11	106	13	135	1856
LC_0926	74	32	8	20	134	1857
LC_2009	54	19	49	12	134	1858
LC_1482	50	19	11	54	134	1859
LC_4342	39	25	39	31	134	1860
LC_1211	33	17	69	15	134	1861
LC_0866	32	54	40	8	134	1862
LC_1693	31	32	42	29	134	1863
LC_4127	27	78	11	18	134	1864
LC_3597	12	28	17	77	134	1865
LC_4252	12	10	87	25	134	1866
LC_1175	11	36	14	73	134	1867
LC_4331	10	65	13	46	134	1868
LC_0578	8	34	10	82	134	1869
LC_3513	96	6	8	23	133	1870
LC_2299	77	40	9	7	133	1871
LC_3273	77	12	35	9	133	1872
LC_1952	74	17	30	12	133	1873
LC_0961	49	5	13	66	133	1874
LC_2406	44	63	10	16	133	1875
LC_3149	33	80	14	6	133	1876
LC_3869	22	38	13	60	133	1877
LC_3043	21	51	21	40	133	1878
LC_1762	18	36	56	23	133	1879
LC_1673	16	29	9	79	133	1880
LC_0689	9	14	82	28	133	1881
LC_4234	8	16	12	97	133	1882
LC_1317	6	11	103	13	133	1883
LC_2946	84	25	16	7	132	1884
LC_4105	77	19	17	19	132	1885
LC_0096	73	7	4	48	132	1886
LC_4662	47	44	13	28	132	1887
LC_0815	40	46	17	29	132	1888
LC_0725	35	74	10	13	132	1889
LC_2358	25	55	12	40	132	1890
LC_4413	21	27	50	34	132	1891
LC_0067	17	39	52	24	132	1892
LC_3542	15	82	23	12	132	1893
LC_1798	11	22	8	91	132	1894
LC_1974	10	72	34	16	132	1895
LC_1369	89	5	27	10	131	1896
LC_1308	69	27	14	21	131	1897
LC_0828	63	29	13	26	131	1898
LC_3877	47	13	11	60	131	1899
LC_3676	33	16	67	15	131	1900
LC_1650	21	27	43	40	131	1901
LC_2261	13	35	68	15	131	1902
LC_0347	12	95	8	16	131	1903
LC_1164	12	70	19	30	131	1904
LC_1792	11	13	68	39	131	1905
LC_0737	10	44	59	18	131	1906
LC_1811	10	17	4	100	131	1907
LC_1779	8	7	15	101	131	1908
LC_3071	7	22	6	96	131	1909
LC_4166	84	9	7	30	130	1910
LC_0230	75	10	12	33	130	1911
LC_2925	60	8	9	53	130	1912
LC_1380	18	16	11	85	130	1913
LC_0076	14	49	14	53	130	1914
LC_3083	13	10	47	60	130	1915
LC_1672	12	14	75	29	130	1916
LC_0357	10	27	14	79	130	1917
LC_0507	9	49	51	21	130	1918
LC_3640	9	16	11	94	130	1919
LC_3963	9	5	20	96	130	1920
LC_1447	7	22	8	93	130	1921
LC_3410	6	7	93	24	130	1922
LC_4714	6	17	12	95	130	1923
LC_3202	5	19	10	96	130	1924
LC_2730	82	12	14	21	129	1925
LC_4964	77	28	12	12	129	1926
LC_3645	74	9	21	25	129	1927
LC_1504	66	14	32	17	129	1928
LC_2621	59	9	56	5	129	1929
LC_2890	50	18	30	31	129	1930
LC_3129	32	67	11	19	129	1931
LC_3557	25	81	7	16	129	1932
LC_0414	21	26	76	6	129	1933
LC_2914	16	11	57	45	129	1934
LC_3090	15	27	16	71	129	1935
LC_0686	12	75	31	11	129	1936
LC_1639	12	44	40	33	129	1937
LC_2831	12	29	54	34	129	1938
LC_3634	12	19	85	13	129	1939
LC_4533	10	8	25	86	129	1940
LC_0036	8	70	22	29	129	1941
LC_3376	8	20	82	19	129	1942
LC_2321	7	13	87	22	129	1943
LC_3030	5	7	13	104	129	1944
LC_2298	76	27	9	16	128	1945
LC_0991	69	8	7	44	128	1946
LC_1785	26	23	43	36	128	1947
LC_4701	21	18	82	7	128	1948
LC_1972	20	31	42	35	128	1949
LC_2368	17	21	57	33	128	1950
LC_3035	15	49	25	39	128	1951
LC_3175	13	22	12	81	128	1952
LC_4799	13	26	14	75	128	1953
LC_1565	10	10	72	36	128	1954
LC_2891	8	17	90	13	128	1955
LC_3715	7	8	87	26	128	1956
LC_1356	5	53	14	56	128	1957
LC_2386	87	19	10	11	127	1958
LC_0292	52	48	13	14	127	1959
LC_0330	47	19	34	27	127	1960
LC_2513	45	13	55	14	127	1961
LC_3178	44	8	19	56	127	1962
LC_2952	38	52	10	27	127	1963
LC_3873	23	31	58	15	127	1964
LC_0106	22	18	71	16	127	1965
LC_2773	20	72	8	27	127	1966
LC_4738	19	81	15	12	127	1967
LC_4240	18	29	30	50	127	1968
LC_1806	13	33	53	28	127	1969
LC_3670	11	6	23	87	127	1970
LC_4722	11	14	92	10	127	1971
LC_3005	9	12	49	57	127	1972
LC_4640	9	19	65	34	127	1973
LC_0871	8	17	18	84	127	1974
LC_4226	87	5	15	19	126	1975
LC_0035	45	22	18	41	126	1976
LC_4165	44	14	45	23	126	1977
LC_4810	42	16	5	63	126	1978
LC_2268	38	44	9	35	126	1979
LC_0295	36	66	14	10	126	1980
LC_1157	21	38	13	54	126	1981
LC_2919	21	49	32	24	126	1982
LC_3330	20	23	14	69	126	1983
LC_4232	15	20	63	28	126	1984
LC_4407	13	13	47	53	126	1985
LC_0410	9	12	40	65	126	1986
LC_3108	9	41	34	42	126	1987
LC_3562	9	38	11	68	126	1988
LC_2122	58	42	12	13	125	1989
LC_2447	42	21	28	34	125	1990
LC_1655	24	13	9	79	125	1991
LC_2675	20	27	25	53	125	1992
LC_3118	20	41	22	42	125	1993
LC_0827	17	39	23	46	125	1994
LC_2715	17	73	16	19	125	1995
LC_1947	14	45	49	17	125	1996
LC_3271	13	64	16	32	125	1997
LC_4778	13	64	22	26	125	1998
[truncated: 1,690 more rows]

## Sheet: Table S7
Table S7_Sample metadata
Sample	Sample_LCMS_ID	Sampling	Condition	Chemotype	Maternal genotype	Block	Plot
1_10_1	ESI_neg_1_10_1	Summer 2021	Field	ABThu	D	1	Heterogenous
1_10_2	ESI_neg_1_10_2	Summer 2021	Field	Keto	L	1	Heterogenous
1_10_3	ESI_neg_1_10_3	Summer 2021	Field	Acet	J	1	Heterogenous
1_10_4	ESI_neg_1_10_4	Summer 2021	Field	Myrox	B	1	Heterogenous
1_10_5	ESI_neg_1_10_5	Summer 2021	Field	BThu	N	1	Heterogenous
1_2_1	ESI_neg_1_2_1	Summer 2021	Field	Acet	F	1	Heterogenous
1_2_2	ESI_neg_1_2_2	Summer 2021	Field	Myrox	H	1	Heterogenous
1_2_3	ESI_neg_1_2_3	Summer 2021	Field	Keto	M	1	Heterogenous
1_2_4	ESI_neg_1_2_4	Summer 2021	Field	BThu	C	1	Heterogenous
1_2_5	ESI_neg_1_2_5	Summer 2021	Field	ABThu	D	1	Heterogenous
1_3_1	ESI_neg_1_3_1_W	Summer 2021	Field	BThu	E	1	Homogenous
1_3_2	ESI_neg_1_3_2	Summer 2021	Field	BThu	G	1	Homogenous
1_3_3	ESI_neg_1_3_3	Summer 2021	Field	BThu	J	1	Homogenous
1_3_4	ESI_neg_1_3_4	Summer 2021	Field	BThu	C	1	Homogenous
1_3_5	ESI_neg_1_3_5	Summer 2021	Field	BThu	N	1	Homogenous
1_4_1	ESI_neg_1_4_1	Summer 2021	Field	Keto	H	1	Heterogenous
1_4_2	ESI_neg_1_4_2	Summer 2021	Field	BThu	G	1	Heterogenous
1_4_3	ESI_neg_1_4_3	Summer 2021	Field	ABThu	L	1	Heterogenous
1_4_4	ESI_neg_1_4_4	Summer 2021	Field	Acet	F	1	Heterogenous
1_4_5	ESI_neg_1_4_5	Summer 2021	Field	Myrox	L	1	Heterogenous
1_5_1	ESI_neg_1_5_1	Summer 2021	Field	Acet	F	1	Homogenous
1_5_2	ESI_neg_1_5_2	Summer 2021	Field	Acet	I	1	Homogenous
1_5_3	ESI_neg_1_5_3	Summer 2021	Field	Acet	J	1	Homogenous
1_5_4	ESI_neg_1_5_4	Summer 2021	Field	Acet	F	1	Homogenous
1_5_5	ESI_neg_1_5_5	Summer 2021	Field	Acet	B	1	Homogenous
1_6_1	ESI_neg_1_6_1	Summer 2021	Field	Myrox	E	1	Heterogenous
1_6_2	ESI_neg_1_6_2	Summer 2021	Field	Acet	I	1	Heterogenous
1_6_3	ESI_neg_1_6_3	Summer 2021	Field	BThu	J	1	Heterogenous
1_6_4	ESI_neg_1_6_4	Summer 2021	Field	ABThu	M	1	Heterogenous
1_6_5	ESI_neg_1_6_5	Summer 2021	Field	Keto	A	1	Heterogenous
1_7_1	ESI_neg_1_7_1	Summer 2021	Field	Keto	H	1	Homogenous
1_7_2	ESI_neg_1_7_2	Summer 2021	Field	Keto	L	1	Homogenous
1_7_3	ESI_neg_1_7_3	Summer 2021	Field	Keto	M	1	Homogenous
1_7_4	ESI_neg_1_7_4	Summer 2021	Field	Keto	N	1	Homogenous
1_7_5	ESI_neg_1_7_5	Summer 2021	Field	Keto	A	1	Homogenous
1_8_1	ESI_neg_1_8_1	Summer 2021	Field	BThu	E	1	Heterogenous
1_8_2	ESI_neg_1_8_2	Summer 2021	Field	ABThu	G	1	Heterogenous
1_8_3	ESI_neg_1_8_3	Summer 2021	Field	Myrox	I	1	Heterogenous
1_8_4	ESI_neg_1_8_4	Summer 2021	Field	Keto	N	1	Heterogenous
1_8_5	ESI_neg_1_8_5	Summer 2021	Field	Acet	B	1	Heterogenous
1_9_1	ESI_neg_1_9_1	Summer 2021	Field	ABThu	D	1	Homogenous
1_9_2	ESI_neg_1_9_2	Summer 2021	Field	ABThu	G	1	Homogenous
1_9_3	ESI_neg_1_9_3	Summer 2021	Field	ABThu	L	1	Homogenous
1_9_4	ESI_neg_1_9_4_W	Summer 2021	Field	ABThu	M	1	Homogenous
1_9_5	ESI_neg_1_9_5	Summer 2021	Field	ABThu	D	1	Homogenous
2_1_1	ESI_neg_2_1_1	Summer 2021	Field	BThu	J	2	Homogenous
2_1_2	ESI_neg_2_1_2	Summer 2021	Field	BThu	C	2	Homogenous
2_1_3	ESI_neg_2_1_3_W	Summer 2021	Field	BThu	N	2	Homogenous
2_1_4	ESI_neg_2_1_4	Summer 2021	Field	BThu	E	2	Homogenous
2_1_5	ESI_neg_2_1_5	Summer 2021	Field	BThu	G	2	Homogenous
2_10_1	ESI_neg_2_10_1_T	Summer 2021	Field	Myrox	I	2	Heterogenous
2_10_2	ESI_neg_2_10_2	Summer 2021	Field	Acet	F	2	Heterogenous
2_10_3	ESI_neg_2_10_3	Summer 2021	Field	ABThu	L	2	Heterogenous
2_10_4	ESI_neg_2_10_4	Summer 2021	Field	Keto	N	2	Heterogenous
2_10_5	ESI_neg_2_10_5	Summer 2021	Field	BThu	G	2	Heterogenous
2_2_1	ESI_neg_2_2_1	Summer 2021	Field	BThu	J	2	Heterogenous
2_2_2	ESI_neg_2_2_2	Summer 2021	Field	Keto	L	2	Heterogenous
2_2_3	ESI_neg_2_2_3	Summer 2021	Field	Myrox	K	2	Heterogenous
2_2_4	ESI_neg_2_2_4	Summer 2021	Field	Acet	B	2	Heterogenous
2_2_5	ESI_neg_2_2_5	Summer 2021	Field	ABThu	F	2	Heterogenous
2_3_1	ESI_neg_2_3_1	Summer 2021	Field	ABThu	D	2	Homogenous
2_3_2	ESI_neg_2_3_2	Summer 2021	Field	ABThu	M	2	Homogenous
2_3_3	ESI_neg_2_3_3	Summer 2021	Field	ABThu	L	2	Homogenous
2_3_4	ESI_neg_2_3_4	Summer 2021	Field	ABThu	G	2	Homogenous
2_4_1	ESI_neg_2_4_1	Summer 2021	Field	Keto	C	2	Heterogenous
2_4_2	ESI_neg_2_4_2	Summer 2021	Field	ABThu	M	2	Heterogenous
2_4_3	ESI_neg_2_4_3	Summer 2021	Field	Acet	J	2	Heterogenous
2_4_4	ESI_neg_2_4_4	Summer 2021	Field	BThu	E	2	Heterogenous
2_4_5	ESI_neg_2_4_5	Summer 2021	Field	Myrox	H	2	Heterogenous
2_5_1	ESI_neg_2_5_1	Summer 2021	Field	Myrox	I	2	Homogenous
2_5_2	ESI_neg_2_5_2	Summer 2021	Field	Myrox	E	2	Homogenous
2_5_3	ESI_neg_2_5_3	Summer 2021	Field	Myrox	K	2	Homogenous
2_5_4	ESI_neg_2_5_4	Summer 2021	Field	Myrox	L	2	Homogenous
2_5_5	ESI_neg_2_5_5	Summer 2021	Field	Myrox	H	2	Homogenous
2_6_1	ESI_neg_2_6_1	Summer 2021	Field	ABThu	D	2	Heterogenous
2_6_2	ESI_neg_2_6_2	Summer 2021	Field	BThu	C	2	Heterogenous
2_6_3	ESI_neg_2_6_3	Summer 2021	Field	Keto	H	2	Heterogenous
2_6_4	ESI_neg_2_6_4	Summer 2021	Field	Myrox	L	2	Heterogenous
2_6_5	ESI_neg_2_6_5	Summer 2021	Field	Acet	F	2	Heterogenous
2_7_2	ESI_neg_2_7_2	Summer 2021	Field	Acet	F	2	Homogenous
2_7_4	ESI_neg_2_7_4	Summer 2021	Field	Acet	B	2	Homogenous
2_8_1	ESI_neg_2_8_1_T	Summer 2021	Field	Acet	I	2	Heterogenous
2_8_2	ESI_neg_2_8_2	Summer 2021	Field	Myrox	E	2	Heterogenous
2_8_3	ESI_neg_2_8_3	Summer 2021	Field	BThu	N	2	Heterogenous
2_8_4	ESI_neg_2_8_4	Summer 2021	Field	ABThu	G	2	Heterogenous
2_8_5	ESI_neg_2_8_5_T	Summer 2021	Field	Keto	A	2	Heterogenous
2_9_2	ESI_neg_2_9_2	Summer 2021	Field	Keto	L	2	Homogenous
2_9_3	ESI_neg_2_9_3	Summer 2021	Field	Keto	H	2	Homogenous
2_9_4	ESI_neg_2_9_4	Summer 2021	Field	Keto	N	2	Homogenous
2_9_5	ESI_neg_2_9_5	Summer 2021	Field	Keto	A	2	Homogenous
4_1_1	ESI_neg_4_1_1	Summer 2021	Field	Keto	C	4	Homogenous
4_1_2	ESI_neg_4_1_2	Summer 2021	Field	Keto	M	4	Homogenous
4_1_3	ESI_neg_4_1_3	Summer 2021	Field	Keto	N	4	Homogenous
4_10_1	ESI_neg_4_10_1	Summer 2021	Field	Acet	J	4	Heterogenous
4_10_2	ESI_neg_4_10_2	Summer 2021	Field	Myrox	I	4	Heterogenous
4_10_3	ESI_neg_4_10_3	Summer 2021	Field	Keto	N	4	Heterogenous
4_10_5	ESI_neg_4_10_5	Summer 2021	Field	ABThu	L	4	Heterogenous
4_2_2	ESI_neg_4_2_2_W	Summer 2021	Field	BThu	N	4	Heterogenous
4_2_3	ESI_neg_4_2_3	Summer 2021	Field	ABThu	L	4	Heterogenous
4_2_4	ESI_neg_4_2_4	Summer 2021	Field	Myrox	K	4	Heterogenous
4_2_5	ESI_neg_4_2_5	Summer 2021	Field	Acet	I	4	Heterogenous
4_3_2	ESI_neg_4_3_2	Summer 2021	Field	Myrox	I	4	Homogenous
4_3_3	ESI_neg_4_3_3	Summer 2021	Field	Myrox	E	4	Homogenous
4_3_4	ESI_neg_4_3_4	Summer 2021	Field	Myrox	K	4	Homogenous
4_3_5	ESI_neg_4_3_5	Summer 2021	Field	Myrox	B	4	Homogenous
4_4_1	ESI_neg_4_4_1	Summer 2021	Field	BThu	G	4	Heterogenous
4_4_2	ESI_neg_4_4_2	Summer 2021	Field	ABThu	D	4	Heterogenous
4_4_3	ESI_neg_4_4_3	Summer 2021	Field	Myrox	E	4	Heterogenous
4_4_4	ESI_neg_4_4_4_T	Summer 2021	Field	Acet	F	4	Heterogenous
4_5_1	ESI_neg_4_5_1	Summer 2021	Field	BThu	G	4	Homogenous
4_5_2	ESI_neg_4_5_2	Summer 2021	Field	BThu	N	4	Homogenous
4_5_4	ESI_neg_4_5_4	Summer 2021	Field	BThu	F	4	Homogenous
4_6_2	ESI_neg_4_6_2	Summer 2021	Field	Acet	I	4	Heterogenous
4_6_3	ESI_neg_4_6_3	Summer 2021	Field	Myrox	E	4	Heterogenous
4_6_5	ESI_neg_4_6_5	Summer 2021	Field	BThu	K	4	Heterogenous
4_7_1	ESI_neg_4_7_1	Summer 2021	Field	ABThu	M	4	Homogenous
4_7_3	ESI_neg_4_7_3	Summer 2021	Field	ABThu	L	4	Homogenous
4_7_4	ESI_neg_4_7_4	Summer 2021	Field	ABThu	G	4	Homogenous
4_8_1	ESI_neg_4_8_1	Summer 2021	Field	Myrox	H	4	Heterogenous
4_8_2	ESI_neg_4_8_2_T	Summer 2021	Field	Keto	M	4	Heterogenous
4_8_3	ESI_neg_4_8_3	Summer 2021	Field	BThu	C	4	Heterogenous
4_8_4	ESI_neg_4_8_4	Summer 2021	Field	ABThu	G	4	Heterogenous
4_8_5	ESI_neg_4_8_5	Summer 2021	Field	Acet	I	4	Heterogenous
4_9_2	ESI_neg_4_9_2	Summer 2021	Field	Acet	I	4	Homogenous
4_9_3	ESI_neg_4_9_3	Summer 2021	Field	Acet	B	4	Homogenous
5_1_2	ESI_neg_5_1_2	Summer 2021	Field	ABThu	M	5	Homogenous
5_10_1	ESI_neg_5_10_1	Summer 2021	Field	Myrox	H	5	Heterogenous
5_10_2	ESI_neg_5_10_2	Summer 2021	Field	BThu	J	5	Heterogenous
5_10_3	ESI_neg_5_10_3	Summer 2021	Field	Keto	A	5	Heterogenous
5_10_4	ESI_neg_5_10_4_T	Summer 2021	Field	Acet	B	5	Heterogenous
5_10_5	ESI_neg_5_10_5_T	Summer 2021	Field	ABThu	M	5	Heterogenous
5_2_1	ESI_neg_5_2_1	Summer 2021	Field	Acet	J	5	Heterogenous
5_2_2	ESI_neg_5_2_2	Summer 2021	Field	ABThu	M	5	Heterogenous
5_2_3	ESI_neg_5_2_3	Summer 2021	Field	Myrox	B	5	Heterogenous
5_2_5	ESI_neg_5_2_5	Summer 2021	Field	Keto	D	5	Heterogenous
5_3_1	ESI_neg_5_3_1	Summer 2021	Field	Acet	J	5	Homogenous
5_3_2	ESI_neg_5_3_2	Summer 2021	Field	Acet	B	5	Homogenous
5_3_3	ESI_neg_5_3_3	Summer 2021	Field	Acet	I	5	Homogenous
5_3_4	ESI_neg_5_3_4_T	Summer 2021	Field	Acet	B	5	Homogenous
5_3_5	ESI_neg_5_3_5	Summer 2021	Field	Acet	F	5	Homogenous
5_4_1	ESI_neg_5_4_1_T	Summer 2021	Field	BThu	N	5	Heterogenous
5_4_2	ESI_neg_5_4_2_T	Summer 2021	Field	Keto	N	5	Heterogenous
5_4_3	ESI_neg_5_4_3_T	Summer 2021	Field	ABThu	G	5	Heterogenous
5_4_4	ESI_neg_5_4_4_T	Summer 2021	Field	Myrox	H	5	Heterogenous
5_4_5	ESI_neg_5_4_5_T	Summer 2021	Field	Acet	F	5	Heterogenous
5_5_1	ESI_neg_5_5_1_T	Summer 2021	Field	Keto	L	5	Homogenous
5_5_3	ESI_neg_5_5_3	Summer 2021	Field	Keto	A	5	Homogenous
5_5_4	ESI_neg_5_5_4	Summer 2021	Field	Keto	C	5	Homogenous
5_6_1	ESI_neg_5_6_1_T	Summer 2021	Field	Keto	L	5	Heterogenous
5_6_2	ESI_neg_5_6_2	Summer 2021	Field	Acet	B	5	Heterogenous
5_6_3	ESI_neg_5_6_3_T	Summer 2021	Field	BThu	A	5	Heterogenous
5_6_4	ESI_neg_5_6_4	Summer 2021	Field	ABThu	D	5	Heterogenous
5_6_5	ESI_neg_5_6_5	Summer 2021	Field	Myrox	K	5	Heterogenous
5_7_1	ESI_neg_5_7_1	Summer 2021	Field	BThu	N	5	Homogenous
5_7_3	ESI_neg_5_7_3	Summer 2021	Field	BThu	A	5	Homogenous
5_7_4	ESI_neg_5_7_4	Summer 2021	Field	BThu	K	5	Homogenous
5_8_1	ESI_neg_5_8_1	Summer 2021	Field	ABThu	L	5	Heterogenous
5_8_2	ESI_neg_5_8_2	Summer 2021	Field	Myrox	K	5	Heterogenous
5_8_3	ESI_neg_5_8_3	Summer 2021	Field	Acet	I	5	Heterogenous
5_8_4	ESI_neg_5_8_4_T	Summer 2021	Field	Keto	C	5	Heterogenous
5_8_5	ESI_neg_5_8_5	Summer 2021	Field	BThu	F	5	Heterogenous
5_9_2	ESI_neg_5_9_2	Summer 2021	Field	Myrox	K	5	Homogenous
5_9_3	ESI_neg_5_9_3_T	Summer 2021	Field	Myrox	B	5	Homogenous
5_9_4	ESI_neg_5_9_4	Summer 2021	Field	Myrox	H	5	Homogenous
6_1_5	ESI_neg_6_1_5	Summer 2021	Field	Acet	J	6	Heterogenous
6_2_1	ESI_neg_6_2_1	Summer 2021	Field	Acet	B	6	Homogenous
6_2_3	ESI_neg_6_2_3	Summer 2021	Field	Acet	B	6	Homogenous
6_3_1	ESI_neg_6_3_1	Summer 2021	Field	Acet	B	6	Heterogenous
6_3_2	ESI_neg_6_3_2_T	Summer 2021	Field	ABThu	G	6	Heterogenous
6_4_4	ESI_neg_6_4_4	Summer 2021	Field	Myrox	K	6	Homogenous
6_6_4	ESI_neg_6_6_4_T	Summer 2021	Field	Keto	D	6	Homogenous
6_7_1	ESI_neg_6_7_1_T	Summer 2021	Field	Keto	A	6	Heterogenous
6_7_2	ESI_neg_6_7_2_T	Summer 2021	Field	BThu	K	6	Heterogenous
6_7_3	ESI_neg_6_7_3_T	Summer 2021	Field	Acet	B	6	Heterogenous
6_7_4	ESI_neg_6_7_4_T	Summer 2021	Field	ABThu	F	6	Homogenous
6_7_5	ESI_neg_6_7_5_T	Summer 2021	Field	Myrox	E	6	Heterogenous
6_9_1	ESI_neg_6_9_1_T	Summer 2021	Field	BThu	F	6	Heterogenous
6_9_2	ESI_neg_6_9_2_T	Summer 2021	Field	Keto	L	6	Heterogenous
6_9_3	ESI_neg_6_9_3_T	Summer 2021	Field	Myrox	H	6	Heterogenous
6_9_4	ESI_neg_6_9_4_T	Summer 2021	Field	Acet	I	6	Homogenous
6_9_5	ESI_neg_6_9_5_T	Summer 2021	Field	ABThu	G	6	Heterogenous
S_02	Samp_02_680	Winter 2022	Greenhouse	Keto	NA	NA	NA
S_04	Samp_04_682	Summer 2021	Field	Keto	H	2	Homogenous
S_11	Samp_11_689	Summer 2021	Field	Keto	L	1	Homogenous
S_20	Samp_20_698	Winter 2022	Greenhouse	Keto	NA	NA	NA
S_23	Samp_23_701	Winter 2022	Greenhouse	Keto	NA	NA	NA
S_27	Samp_27_705	Winter 2022	Field	Keto	M	4	Homogenous
S_28	Samp_28_706	Summer 2021	Field	Keto	H	1	Heterogenous
S_48	Samp_48_726	Summer 2021	Field	Keto	N	1	Homogenous
S_53	Samp_53_731	Winter 2022	Field	Keto	M	4	Heterogenous
S_57	Samp_57_735	Summer 2021	Field	Keto	M	4	Homogenous
S_59	Samp_59_737	Summer 2021	Field	Keto	A	5	Heterogenous
S_64	Samp_64_742	Winter 2022	Field	Keto	M	1	Homogenous
S_75	Samp_75_753	Summer 2021	Field	Keto	L	6	Heterogenous
S_76	Samp_76_754	Summer 2021	Field	Keto	A	2	Heterogenous
S_79	Samp_79_757	Winter 2022	Field	Keto	C	2	Heterogenous
S_81	Samp_81_759	Summer 2021	Field	Keto	L	5	Homogenous
S_12	Samp_12_690	Winter 2022	Greenhouse	BThu	NA	NA	NA
S_24	Samp_24_702	Winter 2022	Greenhouse	BThu	NA	NA	NA
S_32	Samp_32_710	Winter 2022	Greenhouse	BThu	NA	NA	NA
S_40	Samp_40_718	Summer 2021	Field	BThu	E	2	Homogenous
S_42	Samp_42_720	Summer 2021	Field	BThu	E	1	Heterogenous
S_43	Samp_43_721	Summer 2021	Field	BThu	J	2	Homogenous
S_44	Samp_44_722	Summer 2021	Field	BThu	N	5	Homogenous
S_49	Samp_49_727	Summer 2021	Field	BThu	G	2	Homogenous
S_51	Samp_51_729	Winter 2022	Field	BThu	E	1	Heterogenous
S_55	Samp_55_733	Summer 2021	Field	BThu	G	4	Homogenous
S_61	Samp_61_739	Summer 2021	Field	BThu	C	4	Heterogenous
S_65	Samp_65_743	Summer 2021	Field	BThu	N	5	Heterogenous
S_70	Samp_70_748	Winter 2022	Field	BThu	K	4	Heterogenous
S_73	Samp_73_751	Summer 2021	Field	BThu	G	2	Heterogenous
S_80	Samp_80_758	Summer 2021	Field	BThu	A	5	Heterogenous
S_82	Samp_82_760	Winter 2022	Field	BThu	C	2	Homogenous
S_84	Samp_84_762	Winter 2022	Field	BThu	J	1	Heterogenous
S_01	Samp_01_679	Winter 2022	Field	ABThu	L	1	Homogenous
S_05	Samp_05_683	Summer 2021	Field	ABThu	G	1	Heterogenous
S_06	Samp_06_684	Winter 2022	Greenhouse	ABThu	NA	NA	NA
S_08	Samp_08_686	Winter 2022	Greenhouse	ABThu	NA	NA	NA
S_14	Samp_14_692	Summer 2021	Field	ABThu	F	2	Heterogenous
S_29	Samp_29_707	Winter 2022	Greenhouse	ABThu	NA	NA	NA
S_35	Samp_35_713	Summer 2021	Field	ABThu	L	1	Heterogenous
S_41	Samp_41_719	Summer 2021	Field	ABThu	L	1	Homogenous
S_52	Samp_52_730	Summer 2021	Field	ABThu	L	5	Heterogenous
S_56	Samp_56_734	Summer 2021	Field	ABThu	G	2	Homogenous
S_62	Samp_62_740	Summer 2021	Field	ABThu	D	2	Heterogenous
S_66	Samp_66_744	Winter 2022	Field	ABThu	L	2	Heterogenous
S_71	Samp_71_749	Winter 2022	Field	ABThu	L	2	Homogenous
S_74	Samp_74_752	Winter 2022	Field	ABThu	D	5	Heterogenous
S_78	Samp_78_756	Summer 2021	Field	ABThu	L	4	Heterogenous
S_83	Samp_83_761	Summer 2021	Field	ABThu	G	1	Homogenous
S_88	Samp_88_766	Summer 2021	Field	ABThu	M	4	Homogenous
S_90	Samp_90_768	Summer 2021	Field	ABThu	D	1	Heterogenous
S_03	Samp_03_681	Summer 2021	Field	Acet	F	1	Heterogenous
S_09	Samp_09_687	Summer 2021	Field	Acet	F	1	Homogenous
S_15	Samp_15_693	Winter 2022	Greenhouse	Acet	NA	NA	NA
S_16	Samp_16_694	Summer 2021	Field	Acet	F	1	Heterogenous
S_17	Samp_17_695	Summer 2021	Field	Acet	J	4	Heterogenous
S_25	Samp_25_703	Winter 2022	Greenhouse	Acet	NA	NA	NA
S_26	Samp_26_704	Summer 2021	Field	Acet	B	2	Homogenous
S_30	Samp_30_708	Summer 2021	Field	Acet	J	2	Heterogenous
S_34	Samp_34_712	Winter 2022	Greenhouse	Acet	NA	NA	NA
S_45	Samp_45_723	Summer 2021	Field	Acet	B	5	Homogenous
S_47	Samp_47_725	Winter 2022	Field	Acet	J	1	Homogenous
S_54	Samp_54_732	Winter 2022	Field	Acet	B	2	Homogenous
S_58	Samp_58_736	Summer 2021	Field	Acet	I	1	Homogenous
S_63	Samp_63_741	Winter 2022	Field	Acet	I	4	Heterogenous
S_67	Samp_67_745	Summer 2021	Field	Acet	J	1	Homogenous
S_68	Samp_68_746	Summer 2021	Field	Acet	I	4	Heterogenous
S_86	Samp_86_764	Winter 2022	Field	Acet	J	1	Heterogenous
S_10	Samp_10_688	Summer 2021	Field	Myrox	E	4	Heterogenous
S_18	Samp_18_696	Winter 2022	Greenhouse	Myrox	NA	NA	NA
S_19	Samp_19_697	Winter 2022	Field	Myrox	I	2	Homogenous
S_21	Samp_21_699	Summer 2021	Field	Myrox	E	2	Homogenous
S_31	Samp_31_709	Winter 2022	Field	Myrox	I	1	Heterogenous
S_33	Samp_33_711	Summer 2021	Field	Myrox	L	2	Heterogenous
S_36	Samp_36_714	Winter 2022	Greenhouse	Myrox	NA	NA	NA
S_37	Samp_37_715	Winter 2022	Field	Myrox	E	4	Heterogenous
S_38	Samp_38_716	Winter 2022	Field	Myrox	B	1	Heterogenous
S_39	Samp_39_717	Winter 2022	Greenhouse	Myrox	NA	NA	NA
S_46	Samp_46_724	Summer 2021	Field	Myrox	I	2	Homogenous
S_50	Samp_50_728	Summer 2021	Field	Myrox	K	2	Homogenous
S_60	Samp_60_738	Summer 2021	Field	Myrox	B	5	Homogenous
S_69	Samp_69_747	Summer 2021	Field	Myrox	E	6	Heterogenous
S_72	Samp_72_750	Summer 2021	Field	Myrox	B	5	Heterogenous
S_85	Samp_85_763	Summer 2021	Field	Myrox	I	4	Homogenous
S_89	Samp_89_767	Summer 2021	Field	Myrox	E	4	Heterogenous

## Sheet: Table S8
Table S8_LC-MS data of samples harvested in October 2022 (complementary set). RT: retention time, m/z: mass to charge ratio
Sample	LC_0950	LC_1026	LC_1523	LC_1617	LC_2307	LC_2682	LC_4001	LC_4022	LC_4376	LC_4605	LC_5142	LC_6071	LC_6250	LC_0173	LC_0333	LC_0357	LC_0607	LC_0681	LC_0906	LC_1149	LC_1299	LC_1366	LC_1610	LC_1623	LC_1625	LC_1684	LC_1783	LC_1908	LC_1960	LC_2064	LC_2312	LC_2348	LC_3013	LC_3655	LC_3702	LC_4099	LC_4127	LC_4364	LC_4597	LC_4799	LC_4876	LC_4881	LC_4989	LC_5006	LC_5430	LC_5438	LC_5669	LC_5671	LC_5916
Ref	13.68 min : 171.1030 m/z	14.48 min : 497.2010 m/z	20.42 min : 437.1818 m/z	21.73 min : 283.2644 m/z	1.06 min : 96.9635 m/z	6.27 min : 447.1511 m/z	12.27 min : 515.1186 m/z	12.36 min : 513.1034 m/z	13.86 min : 277.1084 m/z	14.92 min : 413.2181 m/z	17.4 min : 277.1084 m/z	24.21 min : 265.1448 m/z	25.33 min : 413.2180 m/z	3.22 min : 353.0886 m/z	6.37 min : 207.0511 m/z	6.8 min : 581.2812 m/z	9.89 min : 525.2202 m/z	10.77 min : 384.1492 m/z	13.36 min : 1114.2047 m/z	15.72 min : 161.0453 m/z	17.31 min : 467.1918 m/z	18.02 min : 425.1892 m/z	21.71 min : 101.0240 m/z	21.75 min : 402.0623 m/z	21.76 min : 401.1794 m/z	22.6 min : 497.1676 m/z	23.87 min : 305.2126 m/z	25.94 min : 313.2379 m/z	26.88 min : 315.2541 m/z	0.59 min : 114.9888 m/z	1.05 min : 194.9302 m/z	1.39 min : 161.0456 m/z	8.24 min : 437.1642 m/z	10.83 min : 515.1524 m/z	11.07 min : 185.0819 m/z	12.65 min : 429.2114 m/z	12.72 min : 269.1761 m/z	13.82 min : 431.1931 m/z	14.93 min : 497.1638 m/z	15.83 min : 309.1338 m/z	16.19 min : 467.1917 m/z	16.22 min : 497.2023 m/z	16.67 min : 391.1406 m/z	16.73 min : 277.1081 m/z	19.47 min : 355.1758 m/z	19.52 min : 455.1927 m/z	21.76 min : 340.0622 m/z	21.75 min : 311.0593 m/z	23.09 min : 483.2609 m/z
RT_med	13.68	14.48	20.42	21.73	1.06	6.27	12.27	12.36	13.86	14.92	17.4	24.21	25.33	3.22	6.37	6.8	9.89	10.77	13.36	15.72	17.31	18.02	21.71	21.75	21.76	22.6	23.87	25.94	26.88	0.59	1.05	1.39	8.24	10.83	11.07	12.65	12.72	13.82	14.93	15.83	16.19	16.22	16.67	16.73	19.47	19.52	21.76	21.75	23.09
mz_med	171.103	497.201	437.182	283.264	96.9635	447.151	515.119	513.103	277.108	413.218	277.108	265.145	413.218	353.089	207.051	581.281	525.22	384.149	1114.2	161.045	467.192	425.189	101.024	402.062	401.179	497.168	305.213	313.238	315.254	114.989	194.93	161.046	437.164	515.152	185.082	429.211	269.176	431.193	497.164	309.134	467.192	497.202	391.141	277.108	355.176	455.193	340.062	311.059	483.261
S_02	0	0	0.0314601	1.27122	2.26629	0	0.228959	0.0850587	0.0565116	0.0367034	0.0524335	0.0652505	0.125258	0.203325	0.162544	0	0	0.0594246	0	0.149727	0.053016	0	0.0477727	0	0	0.0710765	0	0.034373	0.106032	0	0	0	0.0466075	0	0.0238864	0.0815631	0.226629	0.12351	0	0.0792328	0.0466075	0.0431119	0.0518509	0	0	0	0	0	0
S_04	0.119214	0	0	4.99551	0	0	0.449917	0.294022	0.0435588	0	0.0338154	0.0435588	0.0487171	1.13711	0.413809	0.0808131	0	0.240147	0	0.161626	0	0	0.052156	0	0	0.0745085	0	0.0257914	0.102593	0	0.103739	0.271096	0	0	0.0378274	0.0590337	0	0.0510097	0	0.33185	0.0326691	0	0	0	0	0.0349617	0	0	0
S_11	0.144629	0	0.0414828	0.418191	0	0	0.380072	0	0.278047	0	0.108192	0.0779204	0.0325135	0.0627848	0.200687	0.0459674	0.0257866	0	0	0.101465	0	0.170976	0.316166	0	0.117161	0.766871	0	0.0398011	0.112676	0	0	0.18387	0	0.187233	0.0723146	0	0	0.0403616	0	0.0543761	0	0.722025	0.336908	0.133978	0	0	0	0	0
S_20	0.128951	0	0	0.255948	2.44029	0.0273532	0.166561	0.181215	0.153373	0.0371222	0.23934	0.0454258	0.048845	0.133835	0.218825	0	0.0722905	0	0	0.0556833	0	0	0.248621	0	0.291116	0.131881	0	0.0410298	0.0722905	0	0	0	0	0	0.0273532	0	0	0	0	0.0297954	0	0.216872	0.259367	0.0991553	0	0.0258878	0	0	0.086944
S_23	0.118874	0	0.0411667	0.239137	3.40527	0	0.54303	0.242374	0.112861	0.0180393	0.0485674	0.0434794	0.0740075	0.246537	0.250238	0	0	0	0	0.235436	0.0485674	0	0	0	0.0277528	0.0291404	0	0.0420917	0.120262	0	0	0.326095	0	0.206758	0	0	0.214622	0.106386	0	0.0508801	0.0249775	0	0	0.0652191	0.0333034	0.0314532	0	0	0.0333034
S_27	0.136195	0.03098	0	0.248424	0.541857	0.147301	0.584528	0.627783	0.052023	0.052023	0.042086	0.406831	0.238487	0.270636	0.177696	0.730075	0	0.0444241	0	0.563485	0	0	0.0695588	0	0.0496849	0.040917	0	0.0537766	0.582774	0	0	0.305708	0	0	0.102877	0.326167	0	0.177696	0.140871	0.549456	0.0566992	0	0	0.0724815	0.0350717	0.0356562	0	0	0
S_28	0.249072	0	0	2.36992	0	0.0368143	0.383674	0.215134	0.0500444	0.0465931	0.0402656	0.0575223	0.0638498	0.15531	0.238142	0.0419913	0	0.101815	0	0.158762	0	0	0.0419913	0	0	0	0	0.318674	0.163363	0	0.314647	0.197302	0.033363	0	0.0557967	0	0.79841	0.0345134	0	0.212257	0.0546462	0	0	0.0419913	0.0765047	0	0	0	0.0730534
S_48	1.1839	0	0	0	0	0.0661773	0.253493	0.0919752	0.341542	0.0661773	0.899562	0.0583257	0.684206	0.1088	0	0	0.80254	0	0	0	0.095901	0.192363	0.478944	0	0	0.26527	0	0.487917	0.157031	0	0.485113	0.270317	0	0.2176	0.0824412	0.0403794	0	0.0656164	0.0364536	0.0841236	0	1.27027	1.27307	0.146936	0	0	0	0	0.0998267
S_53	0.132141	0	0.0605647	0.152663	0.519054	0.311833	0.776329	0.616658	0.15917	0.0425454	0.0615657	0.746797	0.205219	0.464996	0.24326	1.46456	0	0.0420449	0	0.6552	0.0350374	0	0.0790844	0	0	0	0	0.0420449	0.245262	0	0	0.32785	0	0	0.253771	0.323345	0	0.170182	0.330853	0.954519	0.0935999	0.0390417	0.0340363	0.0415444	0.0265283	0	0	0	0.135144
S_57	0	0.0766131	0.0287299	0.117314	0	0.015562	0.378277	0.154822	0.0387056	0.0203504	0	0.0770121	0.972827	0.060652	0.195523	0.0327202	0	0.0714258	0	0.134871	0.0239416	0	0.0183552	0	0	0.0363114	0	0.235825	0.123698	0	0.361518	0.329197	0.0251387	0	0.0981605	0	0	0	0	0.695503	0.0311241	0	0	0.0434939	0.015163	0	0	0	0.0546666
S_59	0.102462	0.0326189	0	0.115509	3.41654	0.0353051	0.412533	0	0.0825066	0.0264788	0.0376076	0.0364564	0.0318514	0.0775178	0.186503	0.0813553	0	0	0	0.143907	0	0	0.0287814	0	0	0	0	0.0894141	0.0836578	0	0.0422127	0.218355	0.115125	0	0.0303164	0.0732965	0.0195713	0.159257	0	0.35804	0.0372239	0	0.0326189	0.0406777	0.240996	0.0564115	0	0	0.0564115
S_64	0.136197	0.0615209	0.0294062	0.102922	0.89186	0.174116	0.657771	0.284776	0.0568778	0.0239893	0.0274716	0.251888	0.153996	0.323855	0.194236	0.652354	0	0.0216677	0	0.342428	0.0278585	0.0750633	0.0394663	0	0.0185724	0	0	0.0464309	0.427551	0	0	0.284776	0.0487524	0	0.0785456	0.040627	0	0.147418	0.11453	0.15477	0.0414009	0.0317278	0	0.0495263	0	0	0	0	0.137745
S_75	0.616271	0	0	0	0	0	0.164375	0.0710664	0.579381	0	0.0591316	0.0379744	0	0.0271246	0.192585	0.294573	0.731822	0	0	0.18716	0	0.105243	0.358587	0	0.0591316	0.450811	0	0.259854	0.170885	0	0	0.201807	0	0.416634	0.036347	0	0.908674	0.0667265	0	0.0851712	0	1.30686	0.202892	0.220252	0	0	0	0	0.0596741
S_76	0.0992495	0.018711	0	0	0	0.0235921	0.201753	0.0943684	0.267242	0	0	0.0561329	0	0.0911143	0	0.0256259	1.92276	0	0	0.11552	0.0431166	0.56255	0.460046	0	0.0211515	0.157009	0	0.228599	0.155789	0	0.142773	0.197279	0	0	0	0	0.0313205	0.161077	0	0.059387	0.0211515	0.486079	0.527975	0.249751	0	0.089894	0	0	0.0479977
S_79	0.271822	0	0	0.118764	1.00473	0.628748	2.4102	0.539834	0.166396	0.0774821	0.064145	0.0870086	0.0819278	0.45092	0.311834	2.26921	0	0	0	1.52614	0.0355656	0	0.0349305	0	0.163856	0	0	0.0647801	0.503634	0	0	0.748782	0	0	0.208313	0.227366	0	0.365182	0.797049	0.859924	0	0	0.0863735	0.0603344	0	0	0	0	0.0959
S_81	0.15708	0	0.0402918	0.300145	2.21547	0	0.451969	0.174014	0.0671531	0.0262773	0.0659852	0.0712406	0	0.178102	0.252846	0.0665691	0	0.0764961	0	0.21489	0.0443794	0	0.0724085	0	0.0905107	0.0414597	0	0.0525546	0.172262	0	0	0.215474	0	1.19357	0	0	0.504524	0.0496349	0	0.260437	0.0338685	0	0	0.0572261	0	0.0402918	0	0	0.0525546
S_12	0.187663	0.108202	0.0777703	0.412521	2.02823	0.0980582	0.419847	0.175265	0	0.0507198	0.0879143	0.0501562	0.785593	0.0952405	0.139761	0	0	0.0450842	0	0.211896	0	0	0.0512833	0	0.318407	0.0293048	0	0.0974947	0.193862	0	0	0.157231	0	0.700496	0.171884	0	0	0.0828423	0	0.0326861	0.0371945	0	0.0450842	0.0777703	0	0	0	0	0
S_24	0.203442	0	0.0394656	0.278483	0.868243	0.0472476	0.372422	0.229568	0.0461359	0.0283485	0.0339071	0.0478034	0.0678142	0.276259	0.200663	0	0	0.0544737	0	0.0633673	0	0	0.0366863	0	0.0461359	0.0667024	0	0.0689259	0.173426	0	0	0.269033	0	0	0.503603	0	0	0.0372422	0	0.153416	0	0	0	0.0639232	0	0	0	0	0.0622556
S_32	0.0855902	0	0	0.195358	1.04014	0	0.392168	0.435205	0.0614122	0	0.0280465	0.0391684	0.0657642	0.186654	0.185204	0	0	0.101548	0	0.100581	0.0464218	0	0.0483561	0	0.269827	0.0401355	0	0.056093	0.120407	0	0	0.161509	0	0	0.36944	0	0	0.146035	0.109768	0.0773697	0	0	0	0.0212767	0	0.0454547	0	0	0.0589944
S_40	0.626767	0	0.0473302	1.92118	0	0	0	0.144142	0.0659755	0.0501987	0.0666926	0.0674097	0.0896406	0.119043	0.136254	0	0	0.0666926	0	0.169959	0	0.243105	0.0666926	0	0.0380076	0	0	0.542146	0.299758	0	0.611707	0.420235	0	0	0.283264	0	0	0.0666926	0	0.276093	0	0	0	0.034422	0.0437446	0	0	0	0.0810351
S_42	0.548867	0	0.0462957	0.31357	0	0	0.0925915	0.0911597	0.104523	0.0849551	0.0558413	0.0200456	0	0	0.11216	0	0	0	0	0.0840005	0	0	0.0396139	0	0.036273	0	0.534072	0.826642	0.30307	0	0	0.189001	0	0	1.35451	0	0	0.0696823	0	0.182797	0	0	0	0	0.0195683	0.0310229	0	0	0
S_43	0.27813	0	0.051645	0.178606	6.10057	0.0392717	0.180758	0.0398097	0.0387338	0.0371198	0.0204428	0.0408856	0.0355059	0.0618664	0.190979	0	0	0.0591766	0	0.06886	0	0	0.0392717	0	0	0.0376578	0	0.0624044	0.121581	0	0.225409	0.163543	0	0	0.587462	0.0312022	0	0.0833852	0	0.484172	0.0365819	0	0	0.120505	0.0306642	0	0	0	0.06886
S_44	0.178232	0.031524	0	0.676553	2.75592	0.0866909	0.497109	0.468616	0.0951782	0.0424361	0.052742	0.0721414	1.09121	1.06212	0.317058	0	0	0.100634	1.10395	0.121852	0	0	0.060623	0	0.0321302	0.0345551	0	0.068504	0.138827	0	0.031524	0.331002	0	0	0.123671	0	0	0.0575919	0	0.0909346	0	0	0	0.0503171	0	0	0	0	0.0691103
S_49	0.896497	0	0	0	4.05962	0.0316551	0.10273	0.0597266	0.522608	0.071672	0.191722	0.0770473	0.0352387	0.0465868	0	0	0	0.0949653	0	0	0	0	0.250852	0	0.0752555	0.375083	0	0.267575	0.131399	0	0	0.266381	0	0	0.204862	0	0	0.0555458	0	0.056143	0	0.0441977	0.383445	0	0	0	0	0	0.0680884
S_51	0.153468	0.186385	0	0	0.278466	0	0.604084	0.34786	0.126778	1.14678	0.021352	0.0440385	0.0854081	0.358981	0.152578	0	0	0.0209072	0	0.429709	0.0418144	0	0.0435937	0	0.029359	0	0.175709	0.0431489	1.04758	0	0	0.377219	0	0	0.737979	0.526238	0	0.191723	0.233983	0	0.0858529	0.0489317	0	0.0462627	0.0284694	0.0253555	0	0	0.0538249
S_55	0.182304	0	0	0	0	0.0594372	0.502998	0.700383	0.332671	0	0.296742	0.0465739	0.0199603	0.759377	0	0	0	0	0	0.136617	0	0.510539	0.290976	0	0.047461	0.367269	0	0.0394769	0.138835	0	0.14948	0.280331	0	0	0.113552	0.0195167	0	0.0172989	0	0.0288315	0	0	0.532273	0.116657	0.0195167	0.0416948	0	0	0.0603243
S_61	0	0	0	0	4.69741	0.0380702	0.45741	0.463093	0.0636397	0.0585258	0.0346609	0.0653443	0.0539801	0.963119	0.342063	0	0	0	0	0.221034	0	0	0.0437523	0	0.765381	0.0517073	0	0.0460251	0.163077	0	0.236944	0.320471	0	0.0534119	0.281265	0	0	0.0301152	0	0.41934	0.0568212	0	0	0.0602304	0.0318199	0.026706	0	0	0
S_65	0.669054	0	0	0	0	0.0311688	0.259561	0.114465	0.110165	0.0343931	0.0349305	0.0908193	1.45902	0.109628	0.0789967	0	0	0.0526645	0	0.161218	0	0	0.0456784	0	0.0381549	0	0	0.409493	0.216569	0	0.228929	0.35038	0	0	0.177877	0.0225705	0	0.0703984	0	0.100492	0	0.0327809	0	0.0338557	0	0	0	0	0
S_70	0.188929	0.0724894	0	0.135846	0.392128	0.558226	1.09362	0.384708	0.117581	0.101029	0.0747725	1.51143	0.0559367	0.443498	0.426375	0	0	0	0	1.41155	0	0	0.0542244	0	0	0	0	0.0570783	0.712337	0	0	0.515988	0	0	1.18951	0.624436	0	0.256281	0	0.0850466	0.0627861	0	0.44464	1.50401	0.0399548	0	0	0	0.0981746
S_73	0.130156	0	0.0497887	0.0521409	0	0.041948	0.358714	0.14427	0.318334	0.0199939	0	0.10193	0.0274426	0.428888	0	0	0	0	0	0	0.0227381	0	0.367339	0	0.0376356	0.439081	0	0.0407718	0.159559	0	0.0670383	0.268153	0.0474365	0	0.163087	0	0	0.085072	0	0	0.0384196	0	0.488086	0.214444	0.0250904	0	0	0	0.0356754
S_80	0.258889	0	0	0.0845133	4.95366	0.0780946	0.35196	0.132119	0.251935	0.0716758	0.544522	0.0636524	0.0240702	0.12784	0	0	0	0	0	0	0	0	0.292052	0	0.108584	0.245516	0	0.0476056	0.151375	0	0	0.261563	0	0	0.0839784	0	0	0.180259	0	0.0518847	0	0	0.728526	0.607105	0.0497452	0.141212	0	0	0
S_82	0.221749	0.546528	0	0.069535	1.19354	0.298916	9.20448	1.10959	0.10515	0.0809828	0.0479113	0.836964	0.111934	1.66333	0.690686	0	0	0	0	1.03242	0	0	0	0	0.0928546	0	0.0305276	0.225989	3.65652	0	0	0.589351	0	0	1.09857	0.196309	0	0.966706	0.491409	0.792444	0.0449433	0	0.0326475	0.0368875	0.0351915	0	0	0	0.0966706
S_84	0.178495	0.535973	0	0.0758727	0.471773	0.627895	0.4494	0.453291	0.0943545	0.128886	0.0491227	0	0.0836545	0.569532	0.271877	0	0	0	0	1.33215	0.0355045	0	0.0350182	0	0	0.0345318	0	0.132291	2.23289	0	0	0.730518	0.0432864	0	0.442591	0.673127	0	0.322945	0.126941	0.0598227	0.0622545	0.0403682	0	0.0471773	0.0228591	0	0	0	0.0885182
S_01	0.19599	0	0	0.772168	1.12259	0.165103	0.627281	0.251586	0.257764	0.128039	0.0612118	0.139271	0.0831133	0.78733	0.375695	0	0	0.047734	0	1.34273	0.0466108	0	0.0393103	0	0	0	0	0.0634581	0.400404	0	0	0.334138	0	0	0.481271	0.204414	0	0.677823	0	0.267872	0.0612118	0	0.0522266	0.0634581	0	0.0196552	0	0	0.0758128
S_05	0.720745	0	0.113209	0.534039	0	0	0.293395	0.170703	0.676884	0.0563082	0.460542	0.0841659	0	0.398306	0	0	0	0	0	0	0	0	0.417866	0	0	1.21744	0	0.427942	0.129213	0	0.901524	0.257832	0	0	0.426164	0	0	0.0823878	0	0	0	0	0.351482	0.180779	0	0.0456393	0	0	0
S_06	0	0	0	0.58965	2.94931	0.0201137	0.267301	0.126505	0.0365223	0	0.0889238	0.0767497	0.0958048	0.16832	0.285297	0	0	0.300647	0	0.125975	0.0322878	0	0.0598119	0	0	0.0439326	0	0.0407568	0.121212	0	0	0.188963	0.0333464	0.17626	0.208018	0.0492257	0	0.0439326	0	0.13762	0.0322878	0	0	0	0	0	0	0	0.0688101
S_08	0.137461	0.0314049	0	0.330523	1.52339	0.0257417	0.304267	0.207993	0.260506	0.0859772	0.21623	0.108115	0.0947294	0.150846	0.221378	0	0	0.0417015	0	0.116867	0.0334642	0	0.196666	0	0.0864921	0.359354	0.0684729	0.0350087	0.0761954	0	0	0.692966	0	0	0.475191	0.0334642	0	0.067958	0	0.046335	0.0411867	0	0.175558	3.95547	0	0	0	0	0
S_14	0.651041	0	0	0.270328	0	0.0292856	0.0985572	0.0630766	0.380149	0.0388597	0.936575	0.0568816	0.0619503	0.0512498	0	0	0	0	0	0.116016	0	0.6685	0.221895	0	0	0.369449	0	0.386908	0.161071	0	0.620629	8.47818	0.0242169	0.0354806	0.13798	0	0	0.0230906	0	0.0247801	0	0	0.233721	0.203873	0.0585712	0.0501234	0	0	0
S_29	0.11999	0	0.0228552	0.23946	1.14432	0	0.477881	0.23998	0.179206	0.0254524	0.217124	0.0555797	0.0529825	0.190633	0.245693	0	0	0	0	0.149078	0.0259718	0	0.107004	0	0.0296079	0.103368	0	0.069085	0.137131	0	0	0.408277	0.0186997	0	0.235305	0	0	0.0477881	0	0.0659684	0	0	0.0332439	0.256082	0.0373994	0.065449	0	0	0.0555797
S_35	0.192149	0	0.0447954	0.342449	7.57456	0.0465637	0.302959	0.107273	0.0801603	0	0.0618884	0.0872332	0.0760344	0.156195	0.147353	0	0	2.15018	0	0.0860544	0	0	0.0524578	0	0.027113	0.027113	0	0.589414	0.157373	3.23824	0.470352	0.438524	0	0.0789814	0.29176	0	0	0.0447954	0	0.607096	0.0666038	0	0	0.051279	0	0	0	0	0.085465
S_41	0.523086	0	0.0358403	0.25678	0	0.037655	0.0861981	0.0408307	0.09754	0.0353866	0.0199617	0.0766709	0.0521725	0.0467284	0.0603387	0	0	0.57163	0	0.157879	0.0512652	0	0.0281278	0	0	0.0272205	0	0.566185	0.132473	0	0.394243	0.25315	0.0340256	0.13701	0.250428	0	0	0.0313035	0	0.511745	0	0	0	0.062607	0.0580703	0	0	0	0.0340256
S_52	0.157494	0	0	0	2.02492	0.0740826	0.364925	0.165177	0.0576198	0.0828627	0.0565222	0.0631074	0.0499371	0.12841	0.429679	0	0	0.251881	0	0.196456	0.029633	0	0.0395107	0	0	0.0559735	0	0.043352	0.135544	0	0.0455471	0.317732	0	0.380839	0.16353	0	0	0.0784726	0	0.277672	0.0224991	0.0422545	0	0.0312793	0	0.0307305	0	0	0.0455471
S_56	0.320192	0	0	0.131692	6.21793	0.0391633	0.244017	0.183766	0.286624	0.017645	0.296092	0	0.0210879	0.330521	0	0	0	0.0322774	0	0	0	0	0.307281	0	0	0.36409	0	0.158805	0.0619727	0	0.47082	0.602082	0	0	0.157944	0	0	0	0	0.0512135	0	0	0.184197	1.19383	0.0271131	0.0279738	0	0	0
S_62	0.215295	0	0	0.57623	0	0	0.395475	0.135279	0.142762	0.0391445	0.0685029	0.211265	0.0460524	0.145641	0.310854	0	0	0	0	0.0990126	0	0.120888	0.0437498	0	0.0420228	0	1.27565	0.215295	0.252712	0	0	0.325245	0	0	3.60072	0.0287827	0	0.134703	0.0264801	0.435195	0.0443254	0	0	0.0736838	0.046628	0.0379932	0	0	0.168091
S_66	0.151769	0.14763	0	0.136132	0.302158	0	1.07848	0.399198	0.0625472	0.0565684	0.0358727	0.0901416	0.0864623	0.860484	0.607076	0	0	0	0	2.57133	0.0303538	0.078184	0.121415	0	0.088302	0	0	0.0469104	0.843008	0	0	0.494399	0	0	0.270885	1.01133	0	0.205578	0.653986	0.0326533	0.0312736	0	0.138892	0.0519694	0	0	0	0	0.0938208
S_71	0.126578	0.0385429	0	0	0.361777	0	0.499743	0.303525	0.0630701	0.0416088	0.035477	0.06745	0.12176	0.509379	0.530402	0	0	0	0	1.01613	0	0	0.0595663	0	0.0249653	0	0	0.0494925	0.797137	0	0	0.370537	0	0.14147	0.163807	0.485728	0	0.176947	0.277684	0.0617562	0	0.0306591	0.1349	0.0516825	0	0	0	0	0.0604422
S_74	0.226548	0.141182	0	0	0.348577	0.155409	0.698796	0.443793	0.130238	1.43918	0.0432301	0.760084	0.111085	0.305894	0.342558	0	0	0.0257192	0	0.261022	0.0300969	0	0.0519856	0	0.0372107	0	0.850374	0.0651188	0.535178	0	0	0.50727	0	0	2.91174	0.751328	0	0.678548	0.203565	0.098499	0.0689493	0	0	0.060741	0.032833	0	0	0	0
S_78	0.166414	0	0	0	2.72878	0.0320425	0.376758	0.107497	0.072354	0.0832072	0.0480638	0.0537487	0.0387611	0.116283	0.4088	0	0	0.0485806	0	0.219646	0	0.120935	0.055816	0	0.041862	0	0	0.0635682	0.253239	0	0.0465133	0.285798	0.0511646	0.0775222	0.136956	0.0547824	0	0.0475469	0	0.440843	0.0248071	0	0	0.0408284	0	0	0	0	0.102846
S_83	0.181934	0.0324469	0	0	1.36431	0.0529193	1.13564	0.298589	0.170346	0.660912	0.0645075	0.101203	0	0.401723	0	0	0	0	0	0.213609	0.0281979	0	0.0486703	0	0.0590997	0	0	0.0726192	0.131719	0	0	0.183479	0	0	0.927827	0.0768682	0	0.0475115	0	0.0432625	0.0490566	0	0.220175	0.0548507	0	0.016996	0	0	0.0239489
S_88	0.103453	0	0	0.644041	0	0.0579336	0.270858	0.11361	0	0.0357383	0.0620717	0.0428859	2.22292	0.783609	0.194868	0	0	0	0	0.0869004	0	0.0887814	0.0334811	0	0.0692194	0.0278382	0	0.0436383	0.135429	0	0.306221	0.317883	0	0	0.29343	0.0259573	0	0.068467	0	0.189601	0.0270858	0	0	0.0451431	0.0323525	0	0	0	0
S_90	0.627852	0	0	0.0750089	0	0.0158749	0.232964	0.0908838	0.748501	0.0769932	0.371076	0.0785807	0	0.174624	0	0	0	0	0	0.140493	0	0	0.344882	0	0.0226217	0.257967	0.0297654	0.453625	0.186927	0	0.109934	0.209152	0	0.42386	0.744533	0	0	0.0547684	0	0.10279	0	0.0178593	0.636583	0.228995	0	0	0	0	0
S_03	0.176687	0	0.0910386	3.12825	0	0.0455193	0.456391	0.162911	0.327619	0	0.246763	0	0.0658832	0.199446	0.454594	0	0.086846	0	0	0.0790598	0.0574981	0.227597	0.685185	0.594746	0	1.60456	0	0.0419257	0.0976269	0	0.107809	0.262335	0	0	0.048514	0.0395299	0	0	0	0	0.0610917	0	0.208431	0.235383	0.110205	0	0.92536	1.04095	0.0586959
S_09	0.403638	0	0	2.37213	0	0.0535607	0.230808	0.102152	0.451677	0	0.313634	0.0634998	0	0.123134	0	0	0.0839302	0.0668129	0	0.0911085	0	0	0.522355	0.996119	0	0.727763	0	0.0811694	0.131969	0	0.341243	0.223078	0	0	0.028713	0	0	0.0828259	0.0259521	0	0.0496955	0	0.222526	0.178352	0.113195	0	0.822185	1.04581	0
S_15	0.136634	0	0.040085	2.61113	2.72104	0.0357748	0.191805	0.0577569	0.0271544	0.0237062	0.0637913	0.0310336	0.0823252	0.0448263	0.212494	0	0	0.0478434	0	0.0689635	0.0439642	0	0.0426712	0.506451	0	0.0448263	0	0.0318956	0.0926697	0	0.058188	0.215511	0	0.0461194	0	0	0	0.0461194	0	0.120255	0.0719807	0	0	0.0366369	0.0487055	0.0288785	0.47671	0.508606	0.0435332
S_16	0.42835	0	0	1.57343	0	0.0764509	0.318733	0.145032	0.0663324	0.0359769	0.0399119	0.0427226	0	0.100623	0.467137	0	0	0.0534032	0	0.111303	0	0	0.084883	0.632406	0.0792616	0.100623	0	0.0843208	0.15234	0	0	0.169204	0.0371012	0	0	0.0460954	0	0.0713916	0	0.0359769	0	0	0	0.0354147	0.0708295	0.0466575	0.644211	0.672318	0
S_17	0.105753	0	0	1.87607	0	0.0764768	0.506061	0.212701	0.393736	0.0728919	0.0507854	0.0609424	0.0274838	0.176255	0	0	0	0.0854389	0	0.101571	0	0.161916	0.630336	1.02885	0	1.06351	0	0.0531753	0.0926086	0	0	0.252732	0	0	0.0561626	0	0	0.109338	0	0.0304712	0	0.11591	0.338768	0.289775	0.11591	0	0.725334	1.01929	0
S_25	0.122372	0	0	1.12098	2.45839	0.0251136	0.247483	0.108217	0.0835597	0.0383553	0.0497705	0.0305929	0.0566197	0.169859	0.166663	0	0	0.0264834	0	0.0981712	0.336065	0	0.0392685	0.531951	0.488116	0.051597	0	0.0917787	0.100911	0	0.0219173	0.167576	0	0.105934	0	0.0315061	0	0.133787	0	0.0223739	0.287664	0	0	0.0465743	0.0999977	0.0470309	0.481724	0.482637	0.0684915
S_26	0.200224	0	0	1.87053	0	0	0.382139	0.155927	0.292953	0	0.33666	0.0496131	0.0460693	0.157699	0.349654	0	0.229756	0.108676	0	0.0950917	0.0330754	0.197862	0.548106	1.60297	0.223849	0.73888	0	0.0661507	0.127576	0	0.0992261	0.333707	0.0366192	0	0.0265784	0.040163	0	0.0685133	0	0.0419348	0	0.268737	0.281731	0.185458	0.0909573	0.0460693	0.719389	1.02475	0
S_30	0.427029	0	0.0641853	1.13962	0	0	0.17771	0.106539	0.103046	0.0288179	0.0475932	0.064622	0.0310011	0.0912567	0.072918	0	0	0.0288179	0	0.163301	0.443621	0	0.0506497	0.977189	0	0.0672418	0	0.414803	0.158498	0	0	0.154569	0	0	0.0279446	0	0	0.082524	0	0.165048	0.359351	0	0	0.0803408	0.0493397	0.037114	0.516976	0.719138	16.0123
S_34	0.15854	0	0.0744743	1.10978	3.98437	0.0530347	0.390426	0.239785	0.148384	0.0203112	0.0772953	0.0541631	0.0462643	0.227372	0.308617	0	0	0	0	0.0970422	0	0	0.308053	0.791007	0.0383655	0.0643187	0	0.0552915	0.117918	0	0.0502137	0.161361	0	0.286049	0	0	0	0.122431	0	0.0519063	0	0.0366729	0.13033	0.0530347	0.0519063	0.131458	0.622312	0	0.112276
S_45	0.14012	0	0	1.64888	2.1739	0.0372104	0.491293	0.218611	0.0680252	0	0.029652	0.0343033	0.493038	0.118027	0.226169	0	0	0.0401174	0	0	0	0	0.056397	0.620367	0.095933	0	0	0.110468	0.129655	0	0.0470944	0.223844	0	0	0.0331405	0	0	0.0534899	0	0.279078	0.0529085	0	0	0.0511643	0.105236	0	0.606413	0.607576	0.155818
S_47	0.181781	0.037871	0.0587	0.573745	0.337999	0.587947	0.768308	0.278825	0.107459	0.0544395	0.0738484	0.0620137	0.0814226	0.535401	0.167579	0.14533	0	0.0288766	0	1.90538	0.364982	0	0.0814226	0.329004	0.0411847	0	0	0.0321903	1.84337	0	0	0.826061	0.208764	0	0	0	0	0.450665	0.320957	0.3522	0.261783	0.0364508	0	0.0482855	0.0388178	0.0984646	0.366875	0.390071	0.075742
S_54	0.170581	0.261519	0	0.686841	0.885098	0.0672155	1.26523	0.524168	0.0728639	0.158154	0.155895	0.0892441	0.0898089	0.332688	0	0.0824661	0.18809	0	0	1.58098	0.0615671	0.0943276	0.100541	0.477287	0.0886793	0.0497056	0	0.0406682	0.302752	0	0	0.472203	0	0	0.0406682	0.765353	0.0265473	0.146857	0.367708	0.0395385	0.0485759	0.308965	0.538854	0.0858551	0.0389737	0.0321957	0.539419	0.436054	0.0440572
S_58	0.437841	0	0.0459988	0.707587	3.28579	0.0431594	0.355497	0.116417	0	0	0.0528135	0.140836	0.500876	0.149922	0.0885903	0	0	0	0	0.261228	0.138564	0	0.0942692	0.981876	0.0556529	0	0	0.282808	0.156169	0	0.04032	0.21239	0	0	0.024987	0	0	0.0925655	0	0.216933	0.123231	0	0	0.0369126	0.0749611	0.0329374	0.518481	0.704748	0.126071
S_63	0.248075	0.70235	0	0.574823	0.396539	0.456813	0.748032	0.391464	0.130065	1.36727	0.0380678	0.07677	0.256323	0.852083	0.267109	0.331824	0	0.0456813	0	0.846373	0.338803	0	0.163057	0.532314	0.0812112	0	0	0.0805768	2.45601	4.20966	0	1.20484	0.253151	0	0.0387022	0.286143	0	0.418111	0.433973	0.280433	0.171305	0.093266	0	0.0659841	0.0571016	0.0748666	0.42509	0.475213	0
S_67	0.344068	0	0.0412719	0.48096	0	0.0465841	0.167131	0.0592517	0	0.0249266	0.0208403	0.0343251	0.0179798	0.102158	0.158549	0	0.0228834	0.0416805	0	0.1373	0.215349	0	0.040046	0.722053	0.0290129	0.0286043	0	0.0890819	0.143021	0	0.505478	0.341208	0.0347338	0	0	0	0	0.0747797	0	0.328949	0.214123	0	0	0.0351424	0.060069	0.0380028	0.410267	0.486681	0.0367769
S_68	0.140117	0	0	0.665877	2.52296	0.059132	0.401069	0.119121	0.0767002	0	0.0432778	0.0389928	0.0231386	0.522761	0.226244	0	0	0.0394213	0	0	0.356506	0	0.111837	0.802567	0.626885	0.0462772	0	0.0364219	0.127262	2.71279	0.0235671	0.173111	0.0338509	0.458059	0.0252811	0	0	0.128119	0	0.217246	0.361219	0	0	0.0364219	0.101124	0.0338509	0.392499	0.554041	0.0501336
S_86	0.165824	0.0401329	0.0568916	0.209044	0.314889	0.506292	1.08094	0.443226	0.101876	0.0687992	0.0317535	0.0374867	0.0710043	0.694607	0.265053	0.163619	0	0.042779	0	1.77599	0.291956	0	0.0710043	0.317535	0.0546865	0	0	0.0604198	3.25958	0	0	1.09241	0.153475	0	0.0251382	0	0	0.562301	0.332088	0.208162	0.214777	0	0	0.0330765	0.0379278	0.0524814	0.313566	0.285781	0
S_10	0.110368	0	0.0335656	4.76859	0	0.0449438	0.568909	0.150192	0.0847674	0.0284454	0.037548	0.0728203	0	0.062011	0.294126	0	0	0.0944388	0	0.0768027	0.368084	0	0.050064	0.365808	0	0.0642867	0	0.0318589	0.102972	0	0.309486	0.254302	0.165552	0	0.0551841	0	0	0.050064	0	0.22415	0.366377	0.0665623	0	0.0432371	0.206514	0.0449438	0.70374	0.653676	0.118333
S_18	0.131371	0	0	0.747839	1.95014	0	0.343514	0.180577	0.230711	0.0232104	0.0403861	0.0273883	0.0659175	0.291523	0.236746	0	0	0.0348156	0	0.101662	0.0199609	0.141583	0.207501	0.236282	0.350941	0.190325	0	0.0478134	0.107232	0	0	0.184755	0.0631323	0.344907	0.0385293	0.0287809	0	0.0561692	0	0	0.0515271	0	0.0733449	0.0840216	0.66846	0.0218178	0.331445	0.324017	4.51582
S_19	0.141061	0.0848413	0	0.848413	0.421651	0.272923	0.694063	0.984364	0.0730862	0	0.0511092	0.709907	0.0817748	1.14382	0.327099	0	0	0.0730862	0	1.09629	0	0	0.0751306	0.265768	0.0557091	0	0	0.044465	0.279056	0	0	0.340899	1.12083	0	0.038843	0.203415	0.0311766	0.114485	0.26679	0.0393541	0.0572423	0.0843302	0.427273	0.0505981	0.298989	0.0858635	0.349587	0.329655	0.146683
S_21	0.465856	0	0.05195	1.28746	0	0.0367038	0.151897	0.0807483	0.0892184	0	0.0632434	0.0508206	0	0.114064	0.105594	0	0	0.110676	1.02036	0	0.119711	0.0666315	0.111241	0.521194	0.0423505	0.079619	0	0.0711489	0.220223	0	0.299277	0.222481	0.0666315	0	0.0389625	0	0	0.057032	0	0.167143	0.462468	0	0	0.0564673	0.1039	0.05195	0.515547	0.623964	0.0926064
S_31	0.131587	0	0.0642983	0.554261	0.324482	0.23277	0.714259	0.265667	0.066292	0.0523358	0.0393765	0.0603108	0.244732	0.43663	0.289592	0	0	0	0	1.04373	0.466537	0	0.0543296	0.197879	0.0498436	0	0	0.0727717	0.274638	0	0	0.230776	0.682858	0.237754	0.0618061	0	0	0.174951	0.205356	0.187412	0.473515	0	0.0343921	0.0528343	0.240745	0.203861	0.251212	0.240745	0
S_33	0.188723	0	1.53973	0.841344	3.35012	0	0.559389	0.388182	0.211325	0.0305121	0.0395528	0.107923	0.0395528	0.3588	0.394398	0	0	0.084756	0	0.380272	0.028817	0	0.0909714	0.483109	0.100012	0	0	0.0932316	0.128829	0	0.0655446	0	0.0666747	0.317552	0.134479	0.0344674	0.861121	0.142955	0.0435081	0.487064	0.0740202	0	0	0.0559389	1.00069	2.62404	0.455987	0.439601	0.0898413
S_36	0.101007	0	0	0.40807	1.36037	0	0.213328	0.067473	0.176157	0	0.0456554	0.0294942	0.289689	0.0913108	0	0	0	0	0	0.100199	0	1.09735	0.128077	0.235145	0.0488876	0.0852503	0	0.0484836	0.126461	0	0	0.13737	0.0638367	0.816949	0.027474	0	0	0.0416151	0	0.0327264	0.0343425	0	0.140602	0.157976	0.105856	0	0.2707	0.258175	2.3765
S_37	0	0.384495	0.104583	0.773296	0.549981	0.451551	1.03352	0.461394	0.0959699	0.0332204	0.0486002	0.0442938	0.0498305	0.357426	0.393108	0	0	0.0239925	0.660101	1.10427	0.804671	0	0.0935092	0.38388	0.0615192	0	0	0.0467546	0.976309	0	0	0.358042	0.765299	0	0.0301444	0.822511	0	0.177175	0.322361	0.274376	0.818205	0.0762838	0	0.0572128	0.183327	0.214087	0.486617	0.425098	0.102122
S_38	0.163237	0.254879	0	0.402651	0.410097	0.307	0.982286	0.475965	0.0332202	0.927301	0.0721679	0.0916418	0.0773228	0.528086	0.088778	0	0	0	0	0.545269	0	0	0.0790411	0.124289	0.0916418	0	0	0.036084	1.19707	0	0	7.13775	0.307573	0	0	0.262898	0.235405	0.174119	0.249724	0.0526941	0.0526941	0.0515485	0.579635	0.188439	0.0945056	0.0939329	0.252588	0.239987	0.0555579
S_39	0.107355	0.0297434	0.0381087	0.323459	1.35797	0.0227723	0.34995	0.17056	0.0520509	0.0255607	0.0320671	0.0460093	0.0794706	0.166842	0.198909	0	0	0.037644	0	0.182178	0.697575	0	0.0487977	0.121762	0.0487977	0.023237	0	0.0497272	0.0962013	0	0	0.217034	0.0655284	0	0.0780764	0.025096	0	0.127339	0	0.0353203	0.589291	0.037644	0	0.0418266	0.0529804	0.26769	0.163589	0.116185	0.0529804
S_46	0.953892	0	0	0.555299	0	0.032761	0.214039	0.096099	0.188376	0.0404053	0.06443	0.0753503	0.0748043	0.11248	0	0	0	0	0	0	0	0.720742	0.363647	0.549293	0	0.285567	0	0.343445	0.175271	0	0.209125	0.205848	0.0267548	0	0.0218407	0	0	0.0726203	0	0.0895468	0	0	0.380028	0.113572	0.0873627	0.301401	0.489231	0.479949	0.0791725
S_50	0.567694	0	0	0.49086	0	0	0.046578	0.0457818	0.283847	0	0	0.0374216	0	0.0187108	0	0	0	0	0.226918	0	0	0	0.546993	0.65886	0	0.320871	0	0.136151	0.134161	0	0.173175	0.17835	0	0	0.0354311	0	0	0.0565306	0.0242843	0.0716585	0	0.0290615	0.291411	0.2098	0.662841	0	0.383373	0.429553	0.140132
S_60	0.198231	0	0.744196	0.498899	2.30125	0.0863799	0.39923	0.143966	0.0703221	0.0514957	0.0354379	0.0243636	0.47675	0.154487	0.192694	0	0	0.960146	0	0.251941	0.147842	0.137876	0.0415288	0.540428	0.105206	0	0	0.188264	0.171652	0	0.0420825	8.97077	0.146735	0	0.0454048	0.0310082	0	0.128462	0	0.510527	0.0991154	0	0	0.0487271	0.408643	1.32449	0.463461	0.514403	0
S_69	0.295597	0	0.0552018	0.893022	0	0.106842	0.585851	0.274228	0.115746	0.124649	0.0908158	0.0721185	0.0774606	0.247518	0.472777	0	0	0	0	0.265325	2.2143	0	0.147798	0.849395	0	0	0	0.107733	0.222588	0	0.173619	0.548456	0.106842	0.673106	0.0676667	0	0	0.098829	0	0.288474	1.59551	0	0	0.0925965	0.165605	0.273338	0.850286	0.774606	0.15314
S_72	0.629482	0	0.553622	0.400899	0	0	0.232099	0.0783712	0.102485	0.0311475	0.0442094	0.0743522	0.59532	0.112031	0.100978	0	0	0.414463	0.387837	0.223559	0.271787	0	0.0427023	0.754574	0.123083	0	0	0.219037	0.167795	0	0.380301	8.91623	0.0276309	0	0.029138	0	0	0.0427023	0	0.718905	0.29138	0	0	0.0818879	0.320016	0.854548	0.494844	0.445108	0
S_85	0	0.0307854	0.108933	0.610972	0	0.0846599	0.39725	0.235035	0.065715	0	0.0479542	0.147415	0.0734114	0.130246	0.324431	0	0	0.153335	0	0.185897	0.13439	0	0.106565	0.291278	0.0680832	0	0	0.107157	0.167544	0	0.365873	0.295422	0.174056	0.152151	0.0378898	0	0	0.0935403	0	0.262268	0.101829	0	0	0.0692672	0.376529	0	0.443429	0.494343	0.108341
S_89	0.158031	0	0.0548271	0.79338	0	0	0.424103	0.171469	0.0978287	0.0623523	0.0688026	0.0505269	0.040314	0.149431	0.331112	0	0	0.0435391	0	0.184369	1.03258	0	0.0817031	0.320362	0.102129	0	0	0.0639649	0.177919	0	0.303699	0.783167	0.0569771	0	0.0564396	0	0	0	0	0.218233	0.908947	0	0	0.0607398	0.20372	0.0946036	0.431091	0.395615	0.101591
[truncated: 5,000 more columns]
